# Supplementary material for: Lack of cortistatin drives neuroimmune and vascular dysfunction in brain ischemia
Source: J Biomed Sci. 2026 Jun 20;33:65. doi: 10.1186/s12929-026-01271-w (PMC13282875; doi:10.1186/s12929-026-01271-w)
Supplement: Supplementary file 3 — Supplementary Material 3 [file 12929_2026_1271_MOESM3_ESM.xlsx]

## Sheet: Sheet1
Gene	Description	log2FC	FDR	Regulation	Cort+/+ CL (RPKM average)	Cort-/- CL (RPKM average)
Gm49980		2.01424	6.63171e-25	UP	2.70053	10.9207
Masp2	MBL associated serine protease 2	2.32751	2.59001e-10	UP	0.206919	1.04126
Platr16	pluripotency associated transcript 16	5.57232	5.65399e-10	UP	0.00215636	0.135626
ENSMUSG00000127259		2.53975	1.27585e-08	UP	0.0951715	0.562548
Zfp992	zinc finger protein 992	2.47037	1.98699e-08	UP	0.075625	0.420961
Zfp990	zinc finger protein 990	8.45046	8.63469e-08	UP	0	0.391066
Gm13230		5.39496	1.615e-07	UP	0.00611995	0.340081
Gm47015		6.84505	3.66598e-07	UP	0	0.151925
Padi2	peptidyl arginine deiminase, type II	0.697688	1.3845e-05	UP	7.52943	12.2107
Gm43305	predicted gene 43305	1.31662	0.00016656	UP	1.97453	4.92471
Angptl7	angiopoietin-like 7	2.622	0.000248099	UP	0.106581	0.666553
ENSMUSG00000138329		2.1814	0.000577961	UP	0.394999	1.80906
Clcn6	chloride channel, voltage-sensitive 6	0.369679	0.00455928	UP	23.068	29.805
ENSMUSG00000141158		1.38339	0.0277389	UP	1.42794	3.7266
Ubiad1	UbiA prenyltransferase domain containing 1	0.50948	0.031863	UP	3.37975	4.81237
Cort	cortistatin	-7.84018	4.45881e-34	DOWN	4.5961	0.014805
Tnfrsf8	tumor necrosis factor receptor superfamily, member 8	-4.14283	6.05094e-19	DOWN	0.58574	0.0322209
Zfp982	zinc finger protein 982	-6.05516	7.6489e-16	DOWN	0.606919	0.00673587
Zfp984	zinc finger protein 984	-1.82782	4.40567e-13	DOWN	0.926618	0.260227
Fbxo44	F-box protein 44	-0.614603	1.7916e-09	DOWN	39.9612	26.0994
Gm57096		-3.31339	1.24715e-05	DOWN	0.229413	0.0219658
Kdr	kinase insert domain protein receptor	-0.969828	0.000482219	DOWN	2.31374	1.18018
Gm15169	predicted gene 15169	-5.38426	0.00155338	DOWN	0.127881	0.00232739
Miip	migration and invasion inhibitory protein	-0.806871	0.00438715	DOWN	6.73247	3.84679
Znf41-ps	ZNF41, pseudogene	-1.37087	0.0485884	DOWN	0.451134	0.173272
