# Supplementary material for: Lack of cortistatin drives neuroimmune and vascular dysfunction in brain ischemia
Source: J Biomed Sci. 2026 Jun 20;33:65. doi: 10.1186/s12929-026-01271-w (PMC13282875; doi:10.1186/s12929-026-01271-w)
Supplement: Supplementary file 4 — Supplementary Material 4 [file 12929_2026_1271_MOESM4_ESM.xlsx]

## Sheet: Sheet1
Gene	Description	log2FC	FDR	Regulation	Cort+/+ MCAO (RPKM average)	Cort-/- MCAO (RPKM average)
Gm49980		1.82167	1.27458e-23	UP	3.06397	10.7467
Gm43305	predicted gene 43305	1.5714	2.22085e-08	UP	1.9363	5.78981
ENSMUSG00000127259		2.18887	3.5803e-08	UP	0.117512	0.551742
ENSMUSG00000141158		1.93878	2.42075e-07	UP	1.91487	7.35954
Masp2	MBL associated serine protease 2	1.65196	4.84247e-06	UP	0.285793	0.921373
Zfp992	zinc finger protein 992	1.81668	1.24029e-05	UP	0.116379	0.425624
Platr16	pluripotency associated transcript 16	2.6152	0.000913501	UP	0.0130333	0.0934798
Ubiad1	UbiA prenyltransferase domain containing 1	0.515538	0.00269614	UP	3.5196	5.0402
ENSMUSG00000138329		1.85794	0.0190597	UP	0.287945	1.06911
Gm13230		2.46747	0.0201289	UP	0.0369897	0.236872
Gm47015		2.2895	0.0201289	UP	0.0250732	0.136908
Gm13243	tousled-like kinase 2 pseudogene	2.03859	0.0361475	UP	0.133968	0.617692
Cort	cortistatin	-6.26144	4.28114e-45	DOWN	3.88848	0.0460788
Tnfrsf8	tumor necrosis factor receptor superfamily, member 8	-3.23768	7.57268e-22	DOWN	0.600795	0.063838
Zfp984	zinc finger protein 984	-1.9276	8.77612e-19	DOWN	0.779182	0.204663
Zfp982	zinc finger protein 982	-4.28516	4.22937e-17	DOWN	0.519422	0.0244609
Fbxo44	F-box protein 44	-0.495483	1.45239e-07	DOWN	37.0443	26.2658
Miip	migration and invasion inhibitory protein	-0.85636	2.86282e-05	DOWN	6.30003	3.47052
Gm57096		-2.53506	0.000321539	DOWN	0.172029	0.0307123
Gm15169	predicted gene 15169	-4.29454	0.000401581	DOWN	0.082956	0.00316238
Gm13071		-1.55959	0.000916718	DOWN	2.17602	0.746623
2610035D17Rik	RIKEN cDNA 2610035D17 gene	-0.550627	0.00595603	DOWN	2.57345	1.75439
ENSMUSG00000121438		-2.33915	0.00999979	DOWN	0.0443601	0.00814764
4930481A15Rik	RIKEN cDNA 4930481A15 gene	-1.19909	0.0201289	DOWN	0.697759	0.299495
Gm20707		-1.24893	0.0201289	DOWN	0.322966	0.135559
ENSMUSG00000130089		-5.79323	0.0231813	DOWN	0.589994	0.00592951
5830444B04Rik	RIKEN cDNA 5830444B04 gene	-2.42753	0.0456483	DOWN	0.0940533	0.0166924
