# Supplementary material for: Lack of cortistatin drives neuroimmune and vascular dysfunction in brain ischemia
Source: J Biomed Sci. 2026 Jun 20;33:65. doi: 10.1186/s12929-026-01271-w (PMC13282875; doi:10.1186/s12929-026-01271-w)
Supplement: Supplementary file 5 — Supplementary Material 5 [file 12929_2026_1271_MOESM5_ESM.xlsx]

## Sheet: sheet1
Gene Ontology
ONTOLOGY	ID	Description	setSize	NES	p.adjust	leading_edge	core_enrichment
BP	GO:0045089	positive regulation of innate immune response	386	1.61051	0.000655647	tags=38%, list=28%, signal=27%	D1Pas1/Reg3g/H2-M9/Oas1h/Sh2d1b2/H2-M2/H2-M1/H2-T3/Gbp2b/Ereg/Ffar2/Clnk/Trim31/Rfpl4b/Klrd1/Treml4/Usp50/S100a9/Tlr11/Oas1d/Clec4n/Clec4e/Acod1/Fosl1/Trim6/Trim30b/S100a8/Klrk1/Fpr2/Il18rap/Ifi203-ps/Trem3/Cd300lf/Rbm47/Ifi207/Tlr8/Oas1g/Ifi203/Mefv/Oas1b/Mndal/Ifi204/Ltf/Wdfy1/Dhx58/Ifi211/Gbp3/Oas1a/Irf7/Ddx60/Gm12250/Btk/Brcc3dc/Rnf125/Tasl/Nlrc5/H2-Q1/Gbp5/Trim30c/Tnf/Parp9/Gbp7/Sh2d1b1/Nlrp…
BP	GO:0002833	positive regulation of response to biotic stimulus	412	1.59364	0.000655647	tags=38%, list=28%, signal=28%	D1Pas1/Reg3g/H2-M9/Oas1h/Sh2d1b2/H2-M2/Il17f/H2-M1/H2-T3/Gbp2b/Arg1/Ereg/Ffar2/Clnk/Trim31/Rfpl4b/Klrd1/Treml4/Usp50/S100a9/Tlr11/Oas1d/Clec4n/Clec4e/Acod1/Fosl1/Klk7/Trim6/Trim30b/S100a8/Klrk1/Fpr2/Il18rap/Ifi203-ps/Trem3/Cd300lf/Cxcl1/Rbm47/Ifi207/Tlr8/Oas1g/Ifi203/Mefv/Oas1b/Mndal/Ifi204/Ltf/Hrg/Wdfy1/Dhx58/Ifi211/Emilin1/Gbp3/Oas1a/Irf7/Ddx60/Gm12250/Btk/Brcc3dc/Rnf125/Tasl/Nlrc5/H2-Q1/Gbp5/T…
BP	GO:0045088	regulation of innate immune response	456	1.56005	0.000655647	tags=36%, list=28%, signal=27%	D1Pas1/Reg3g/H2-M9/Oas1h/Sh2d1b2/Vsig4/H2-M2/Klrb1f/H2-M1/H2-T3/Gbp2b/Arg1/Ereg/Ffar2/Clnk/Trim31/Rfpl4b/Klrd1/Treml4/Usp50/S100a9/Tlr11/Oas1d/Clec4n/Clec4e/Acod1/Fosl1/Klrb1b/Trim6/Trim30b/S100a8/Klrk1/Fpr2/Il18rap/Ifi203-ps/Trem3/Otop1/Cd300lf/Ins2/Rbm47/Ifi207/Tlr8/Oas1g/Ifi203/Mefv/Oas1b/Mndal/Ifi204/Ltf/Isg15/Wdfy1/Dhx58/Ifi211/Nlrp4f/A2m/Gbp3/Serpinb9b/Serping1/Oas1a/Irf7/Ddx60/Gm12250/Fgr/…
BP	GO:0002221	pattern recognition receptor signaling pathway	264	1.67649	0.00175076	tags=38%, list=29%, signal=27%	D1Pas1/Reg3g/Oas1h/Ffar2/Trim31/Treml4/Usp50/S100a9/Tlr11/Oas1d/Clec4e/Acod1/Fosl1/S100a8/Ifi203-ps/Cd300lf/Ifi207/Tlr8/Oas1g/Ifi203/Mefv/Oas1b/Mndal/Ifi204/Ltf/Wdfy1/Dhx58/Ifi211/Oas1a/Irf7/Ddx60/Gm12250/Btk/Brcc3dc/Rnf125/Tasl/Gbp5/Tnf/Nlrp1b/Ifi205/Gbp2/Rigi/Irgm1/Trim30a/Colec12/Eif2ak2/Rsad2/Ifi35/Zc3hav1/Oasl1/Tlr4/Tlr13/Tlr1/Casp4/Ifih1/Tlr9/Ifi213/Pik3ap1/Trim25/Trim15/Igtp/Cd274/Oas3/Ifi…
BP	GO:0002218	activation of innate immune response	299	1.63463	0.00231096	tags=38%, list=29%, signal=27%	D1Pas1/Reg3g/Oas1h/Gbp2b/Ffar2/Trim31/Klrd1/Treml4/Usp50/S100a9/Tlr11/Oas1d/Clec4n/Clec4e/Acod1/Fosl1/Trim30b/S100a8/Klrk1/Ifi203-ps/Cd300lf/Ifi207/Tlr8/Oas1g/Ifi203/Mefv/Oas1b/Mndal/Ifi204/Ltf/Wdfy1/Dhx58/Ifi211/Gbp3/Oas1a/Irf7/Ddx60/Gm12250/Btk/Brcc3dc/Rnf125/Tasl/Gbp5/Trim30c/Tnf/Gbp7/Nlrp1b/Ifi205/Gbp2/Rigi/Irgm1/Trim30d/Trim30a/Colec12/Eif2ak2/Rsad2/Ifi35/Zc3hav1/Oasl1/Tlr4/Tlr13/Tlr1/Trim5/…
BP	GO:0002753	cytoplasmic pattern recognition receptor signaling pathway	177	1.71275	0.00580315	tags=39%, list=27%, signal=28%	D1Pas1/Oas1h/Trim31/Treml4/Usp50/Oas1d/Ifi203-ps/Ifi207/Tlr8/Oas1g/Ifi203/Mefv/Oas1b/Mndal/Ifi204/Wdfy1/Dhx58/Ifi211/Oas1a/Irf7/Ddx60/Gm12250/Btk/Brcc3dc/Rnf125/Tasl/Gbp5/Tnf/Nlrp1b/Ifi205/Gbp2/Rigi/Irgm1/Trim30a/Colec12/Eif2ak2/Rsad2/Zc3hav1/Oasl1/Tlr4/Tlr13/Casp4/Ifih1/Tlr9/Ifi213/Pik3ap1/Trim25/Trim15/Igtp/Oas3/Ifi209/Aurkb/Slc15a3/Nlrp3/Pycard/Irgm2/Ifi206/Ifi208/Rab7b/Ripk2/Cd86/Cgas/Plcg2/M…
BP	GO:0002758	innate immune response-activating signaling pathway	274	1.62199	0.00580315	tags=38%, list=29%, signal=28%	D1Pas1/Reg3g/Oas1h/Ffar2/Trim31/Klrd1/Treml4/Usp50/S100a9/Tlr11/Oas1d/Clec4n/Clec4e/Acod1/Fosl1/S100a8/Klrk1/Ifi203-ps/Cd300lf/Ifi207/Tlr8/Oas1g/Ifi203/Mefv/Oas1b/Mndal/Ifi204/Ltf/Wdfy1/Dhx58/Ifi211/Oas1a/Irf7/Ddx60/Gm12250/Btk/Brcc3dc/Rnf125/Tasl/Gbp5/Tnf/Nlrp1b/Ifi205/Gbp2/Rigi/Irgm1/Trim30a/Colec12/Eif2ak2/Rsad2/Ifi35/Zc3hav1/Oasl1/Tlr4/Tlr13/Tlr1/Casp4/Ifih1/Tlr9/Ifi213/Pik3ap1/Trim25/Trim15/…
BP	GO:0002832	negative regulation of response to biotic stimulus	146	1.72303	0.00992059	tags=42%, list=26%, signal=31%	H2-M9/Oas1h/Sh2d1b2/Vsig4/Muc4/H2-M2/H2-M1/H2-T3/Arg1/Spink5/Klrd1/Oas1d/Acod1/Klrb1b/Ifi203-ps/Otop1/Ins2/Ifi207/Oas1g/Ifi203/Oas1b/Mndal/Ifi204/Ltf/Isg15/Dhx58/Ifi211/Nlrp4f/A2m/Foxp3/Serpinb9b/Serping1/Oas1a/Nlrc5/H2-Q1/Sh2d1b1/Ifi205/Tap1/H2-Q4/Irgm1/Igf2/Ccr1/Ifi213/Igtp/Lgals9/Oas3/Ifi209/H2-T10/Aurkb/Irgm2/Parp14/Ifi206/Ifi208/H2-D1/Nmi/Grn/Tap2/H2-K1/Tgfb1/H2-T23/Nfkbil1

## Sheet: sheet2
KEGG
ID	Description	setSize	NES	p.adjust	leading_edge	core_enrichment
mmu04621	NOD-like receptor signaling pathway - Mus musculus (house mouse)	167	1.7061	0.00305717	tags=32%, list=21%, signal=25%	330122/242519/15974/210198/15965/14468/382000/15977/15972/378425/56532/20304/14825/20293/23960/54483/23961/15951/246728/55932/12364/246730/54123/368203/229898/21926/229900/637515/20296/13058/14469/15944/17948/21898/20846/12363/246727/216799/66824/56489/54396/69146/26415/11796/19766/192656/332579/56338/16391/17874/20847/12374/13057
mmu05169	Epstein-Barr virus infection - Mus musculus (house mouse)	203	1.60592	0.0053972	tags=35%, list=23%, signal=28%	14997/242519/15974/14990/224756/15043/15965/13067/15977/72090/15972/15945/12500/14128/242705/21939/23960/23961/100038882/246728/12505/22352/246730/54123/12229/15006/21926/14961/230073/21354/15015/19106/20846/18037/246727/12566/15024/12571/56489/20963/23882/14964/17869/17060/20848/60406/26415/18034/12575/12399/16453/19766/21355/14972/12010/15040/16391/234779/17874/20847/17096/14969/15042/12428/213…
mmu05168	Herpes simplex virus 1 infection - Mus musculus (house mouse)	186	1.60451	0.00640673	tags=35%, list=22%, signal=28%	14997/242519/15974/14990/224756/15043/15965/13067/15977/15972/170741/20304/20293/23960/23961/69550/545812/12702/246728/246730/54123/15006/12266/21926/14103/20296/14961/230073/21354/15015/19106/78781/20846/231805/71586/81897/13685/246727/15024/16402/56489/21937/16992/50930/20963/14964/11796/15139/21355/14972/332579/12010/15040/214763/16391/17874/20847/18988/20684/14969/15042/18854/21356/24088/14991
mmu04623	Cytosolic DNA-sensing pathway - Mus musculus (house mouse)	73	1.66764	0.0130848	tags=34%, list=21%, signal=27%	71164/242519/15974/15965/15977/15972/56629/56532/15945/74568/20304/54483/15951/54123/230073/58203/216799/66824/56489/20303/69146/19766/214763/77125/12369
mmu04622	RIG-I-like receptor signaling pathway - Mus musculus (house mouse)	63	1.68137	0.0149318	tags=30%, list=20%, signal=24%	110957/241593/242519/15974/15965/15977/15972/15945/100038882/80861/54123/67664/21926/230073/71586/217069/56489/26415/19766
mmu04145	Phagosome - Mus musculus (house mouse)	158	1.60536	0.0149318	tags=37%, list=22%, signal=29%	242341/14997/338375/22147/14990/224756/15043/170776/170779/17167/69165/17533/50909/67951/20288/22146/17523/15006/12266/21825/14130/14961/13058/21354/15015/74915/101055909/246256/140792/21898/16414/17972/16409/17969/15024/16402/14129/14131/56644/12475/14964/667277/226421/17970/21355/14972/15040/21828/108078/17534/14969/13040/15042/12845/13057/13039/24088/14991
mmu05165	Human papillomavirus infection - Mus musculus (house mouse)	334	1.42836	0.0149318	tags=28%, list=26%, signal=21%	242341/14997/338375/15206/242519/15974/14990/224756/15043/15965/15977/15972/68553/22416/16420/15207/23962/22408/100038882/21923/17858/17857/329278/15006/12842/21926/21825/14103/15015/74915/19106/231655/22371/20846/12834/12843/20750/13685/12566/15024/16402/12571/56489/21937/14268/217325/14964/208677/12826/12575/58220/22410/14972/22409/14369/15040/21828/19650/16391/20847/433586/16362/15042/12845/12…
mmu05161	Hepatitis B - Mus musculus (house mouse)	154	1.58508	0.0176989	tags=30%, list=24%, signal=23%	110957/242519/15974/15965/13067/15977/15972/242705/12364/54123/21926/14103/230073/21898/17395/20846/11799/71586/12566/56489/15530/100039786/17869/20848/208677/26415/12575/20850/16453/225471/21803/17874/20847/12428/24088/13555/21813/20852/14102/18035/73181/266632/12028/117149/26427/17127
mmu05163	Human cytomegalovirus infection - Mus musculus (house mouse)	226	1.47509	0.0222816	tags=24%, list=23%, signal=19%	12771/14997/242519/15974/14990/70405/224756/15043/15965/13067/12765/15977/15972/20304/242705/20293/12770/15006/21926/14103/20296/21354/15015/12768/19354/13685/14710/15024/12571/21937/16177/20303/14964/17869/20848/208677/26415/12575/19766/21355/14972/12010/15040/214763/15042/12578/21356/14991/19219/12443/13555/14102/18035/73181
mmu05160	Hepatitis C - Mus musculus (house mouse)	153	1.56675	0.022555	tags=35%, list=24%, signal=26%	242519/15974/74987/114141/15965/13067/54420/628893/15977/56492/15972/15945/242705/23960/23961/53624/15957/12702/246728/17858/17857/246730/54123/21926/14103/230073/19106/58185/20846/60363/246727/12566/12571/56489/21937/100039786/17869/20848/12575/19766/12737/16391/20847/71908/12443/13555/14102/18035/12738/73699/112419/12028/24014

## Sheet: sheet3
Cannoical Pathways
ID	Description	setSize	NES	p.adjust	leading_edge	core_enrichment
NABA_ECM_REGULATORS	NABA_ECM_REGULATORS	202	1.59311	0.0344388	tags=38%, list=27%, signal=28%	Serpinb7/Serpina10/Adam7/Serpinb3c/Cst11/Mmp13/Masp2/Adam28/Tmprss15/Adamdec1/Cela2a/Serpina12/Serpinb12/Plg/F13a1/Serpinf2/Timp1/Ambp/Serpinb11/F10/Serpine1/Htra4/Lox/Cd109/Serpine3/Adamts1/Tgm1/Mmp3/Serpina3n/Hrg/Serpina1e/A2m/Ctsk/Serping1/Serpina3m/F7/Cst7/Mmp8/Kng2/Adamts14/Mmp19/Serpinb2/Mmp27/Adam8/Mmp9/Loxl1/Adamts9/Ctsc/Slpi/Serpina3c/Serpind1/Itih2/Tgm2/Tgm7/P4ha3/Serpinb5/Adamtsl3/St14…

## Sheet: sheet4
MsigDB Hallmarks
ID	Description	setSize	NES	p.adjust	leading_edge	core_enrichment
HALLMARK_INTERFERON_GAMMA_RESPONSE	HALLMARK_INTERFERON_GAMMA_RESPONSE	202	1.53424	0.0318878	tags=50%, list=29%, signal=36%	H2-M2/Cd69/Gbp10/Gzma/Cxcl10/Klrk1/Ccl5/Cd40/Usp18/Bst2/Ifi44/Ifit3/Isg15/Ciita/Socs3/Oas2/Ifitm3/Dhx58/Mx2/Gbp3/Serping1/Csf2rb2/Irf7/Ddx60/Ifi30/Nlrc5/Upp1/Socs1/Fpr1/Psmb8/Xaf1/Rtp4/Rnf213/Isg20/Ccl2/Tnfaip2/Il4ra/Rigi/Tap1/Ccl7/Gbp8/Eif2ak2/Rsad2/Lgals3bp/Ifi35/Oasl1/Cmklr1/Stat1/Casp4/Ifih1/Zbp1/Sp110/Trim25/Ptpn6/Ifitm2/Cd274/Mvp/Ifit2/Psmb9/Oas3/Epsti1/Fcgr1/Parp14/Parp12/H2-D1/Stat3/C1rb/…
HALLMARK_E2F_TARGETS	HALLMARK_E2F_TARGETS	199	1.41797	0.0318878	tags=46%, list=38%, signal=29%	Dscc1/Cdkn3/Tk1/Depdc1a/E2f8/Cdc20/Kif18b/Cdca3/Cdk1/Mki67/Hmmr/Kif2c/Shmt1/Cdca8/Ccnb2/Gins1/Mybl2/Asf1b/Mcm3/Top2a/Trip13/Birc5/Pole/Aurkb/Kif4/Gins3/Plk1/Hmgb2/Mcm2/Timeless/Espl1/Cks1b/Cenpe/Mcm6/Rad51ap1/Myc/Cenpm/Cdkn1a/Spc25/Mms22l/Hmga1/Kif22/Bub1b/Prim2/Chek1/Aurka/Dclre1b/Chek2/Cdkn2a/Melk/Cdkn2c/Rrm2/Tcf19/Lig1/Lmnb1/Mthfd2/Racgap1/Lyar/Ung/Ube2t/Mcm5/Rfc3/Pold1/Spc24/Mcm7/Pola2/Hells/…
HALLMARK_IL6_JAK_STAT3_SIGNALING	HALLMARK_IL6_JAK_STAT3_SIGNALING	85	1.54042	0.035461	tags=58%, list=31%, signal=40%	Cxcl3/Dntt/Il18r1/Cxcl13/Cxcl10/Cxcl1/Osmr/Il9r/Socs3/Hmox1/Cd44/A2m/Pf4/Csf2rb2/Socs1/Tnf/Tnfrsf12a/Il4ra/Ccl7/Ltb/Stat1/Ccr1/Il1r2/Tnfrsf1a/Il1r1/Cd14/Ltbr/Stat3/Il17rb/Csf1/Tgfb1/Irf9/Il3ra/Myd88/Stat2/Irf1/Pik3r5/Tlr2/Cd9/Il15ra/Fas/Il6st/Il12rb1/Il2rg/Il17ra/Crlf2/Lepr/Cxcl9/Cd36
HALLMARK_G2M_CHECKPOINT	HALLMARK_G2M_CHECKPOINT	197	1.41833	0.035461	tags=36%, list=30%, signal=25%	Cdkn3/E2f2/Pbk/Cdc20/Ube2c/Ttk/Cdc6/Bcl3/Cdk1/Rad54l/Mki67/Hmmr/Kif2c/Tpx2/Ccnb2/Dbf4/Kif15/Mybl2/Mcm3/Top2a/Prc1/Gins2/Birc5/Kif20b/Pole/Exo1/Aurkb/Kif4/Cenpf/Bub1/Kif23/Plk1/Mcm2/Espl1/Cks1b/Cenpe/Mcm6/Atf5/Cenpa/Myc/Sap30/Nusap1/Fbxo5/Troap/Ndc80/Tgfb1/Rbl1/Hmga1/Kif22/Kif11/Prim2/Chek1/Aurka/Ccna2/Knl1/Mt2/Pml/Cdkn2c/Nek2/Ccnd1/E2f1/Lmnb1/Tle3/Odc1/Racgap1/Stil/Mcm5/Incenp/Smad3/Pola2/Cdc45
HALLMARK_TNFA_SIGNALING_VIA_NFKB	HALLMARK_TNFA_SIGNALING_VIA_NFKB	199	1.3777	0.042517	tags=41%, list=30%, signal=29%	Cxcl3/Phlda2/Cd69/Fosl1/Cxcl10/Cebpb/Tnfsf9/Ccl5/Cxcl1/Serpine1/Kynu/Cebpd/Atf3/Plaur/Ccl20/Ccn1/Socs3/Ptx3/Cd44/Tnc/Gem/Bcl3/Tnf/Clcf1/Ccl2/Tnfaip2/Il7r/Rigi/Tap1/Serpinb2/Maff/Cxcl5/Ifih1/Lif/Tgif1/Dusp2/Nfkbie/Ifit2/Sphk1/Plek/Spsb1/Sgk1/Ccl4/Cd80/Myc/Birc3/Nfkb2/Cdkn1a/Stat5a/B4galt1/Hbegf/Ripk2/Csf1/Olr1/Zc3h12a/Zfp36/Plau/Sdc4/Bcl2a1a/Irf1/Efna1/Serpinb8/Tlr2/Ptger4/Ccnd1/Gadd45a/Il15ra/Gfp…
HALLMARK_KRAS_SIGNALING_UP	HALLMARK_KRAS_SIGNALING_UP	199	1.34455	0.042517	tags=38%, list=30%, signal=27%	Arg1/Ereg/Adamdec1/Cxcl10/F13a1/Pigr/Emp1/Gpnmb/Tlr8/Serpina3n/Plaur/Ccl20/Serpina3m/Angptl4/Psmb8/Il7r/Igf2/Apod/Mall/Anxa10/Adam8/Cmklr1/Mmp9/Spp1/Slpi/Lif/Itgb2/Serpina3c/Lat2/Prdm1/Kcnn4/C3ar1/Dock2/Lcp1/Btc/Aldh1a2/Gadd45g/Ikzf1/Clec4a3/Igfbp3/Gypc/Birc3/Ace/Fcer1g/Cfb/Mafb/Hbegf/Ush1c/Cfh/Tfpi/Mpzl2/Il33/Sema3b/Plau/Ctss/Map4k1/Flt4/Plat/Itgbl1/Cidea/Akap12/Hkdc1/Pecam1/Gfpt2/Irf8/Rbp4/Trib…
