# Supplementary material for: Lack of cortistatin drives neuroimmune and vascular dysfunction in brain ischemia
Source: J Biomed Sci. 2026 Jun 20;33:65. doi: 10.1186/s12929-026-01271-w (PMC13282875; doi:10.1186/s12929-026-01271-w)
Supplement: Supplementary file 6 — Supplementary Material 6 [file 12929_2026_1271_MOESM6_ESM.xlsx]

## Sheet: Sheet1
Gene	Description	log2FC	FDR	Regulation	Cort+/+ CL (RPKM average)	Cort+/+ MCAO (RPKM average)
Mmp12	matrix metallopeptidase 12	5.97125	3.21409e-30	UP	0.00696915	0.493461
Mki67	antigen identified by monoclonal antibody Ki 67	3.2408	1.05258e-16	UP	0.16369	1.54857
Pbk	PDZ binding kinase	3.05402	3.68897e-13	UP	0.151113	1.25743
Top2a	topoisomerase (DNA) II alpha	3.04166	1.50962e-12	UP	0.244933	2.0182
Cenpf	centromere protein F	2.46123	3.05019e-11	UP	0.0573261	0.315762
Cd5l	CD5 antigen-like	8.36519	5.11485e-11	UP	0	0.55537
Nes	nestin	1.51523	1.59113e-10	UP	1.75592	5.02025
Itgax	integrin alpha X	3.01224	4.90589e-10	UP	0.0469178	0.381113
Cxcl16	C-X-C motif chemokine ligand 16	2.21553	4.90589e-10	UP	0.452146	2.09706
Prc1	protein regulator of cytokinesis 1	2.27131	6.09035e-10	UP	0.266839	1.28318
Fcrl2	Fc receptor like 2	1.9165	1.24845e-09	UP	7.08774	26.7508
Mpeg1	macrophage expressed gene 1	1.7034	1.34667e-09	UP	5.6261	18.3171
Clcf1	cardiotrophin-like cytokine factor 1	2.18158	1.36459e-09	UP	0.572515	2.59714
Aspm	abnormal spindle microtubule assembly	1.88648	2.17403e-09	UP	0.0600365	0.221848
Ccnb1	cyclin B1	2.96756	5.38874e-09	UP	0.0970878	0.761148
Adgre1	adhesion G protein-coupled receptor E1	1.72037	1.03041e-08	UP	1.32847	4.37415
Lgals1	lectin, galactose binding, soluble 1	1.52133	1.95972e-08	UP	11.2009	32.1458
Ccl4	C-C motif chemokine ligand 4	4.17422	2.42702e-08	UP	0.124117	2.34079
Clec7a	C-type lectin domain family 7, member a	2.60132	2.58791e-08	UP	0.185281	1.1297
Tubb6	tubulin, beta 6 class V	2.93694	3.60234e-08	UP	0.559289	4.29557
Rrm2	ribonucleotide reductase M2	1.69637	4.47398e-08	UP	0.585795	1.8924
Cd72	CD72 antigen	3.51358	4.47398e-08	UP	0.169724	1.94905
Pimreg	PICALM interacting mitotic regulator	3.27686	4.93274e-08	UP	0.0727876	0.726529
Olfml3	olfactomedin-like 3	1.49866	5.85298e-08	UP	2.90205	8.19746
Cdca5	cell division cycle associated 5	3.45114	5.85298e-08	UP	0.03127	0.361313
Nusap1	nucleolar and spindle associated protein 1	2.20913	6.42911e-08	UP	0.127599	0.592333
4930430E12Rik	RIKEN cDNA 4930430E12 gene	5.83347	6.48653e-08	UP	0.00419282	0.325317
Bub1	BUB1, mitotic checkpoint serine/threonine kinase	2.89147	6.56986e-08	UP	0.0563447	0.423066
Ercc6l	excision repair cross-complementing rodent repair deficiency complementation group 6 like	2.86108	7.42114e-08	UP	0.0223704	0.165923
Flnc	filamin C, gamma	2.30044	1.95531e-07	UP	0.421245	2.07545
Ccl3	C-C motif chemokine ligand 3	3.52777	2.04073e-07	UP	0.263885	3.08968
Iqgap3	IQ motif containing GTPase activating protein 3	2.15963	2.14455e-07	UP	0.111617	0.498829
Gm42793		3.1678	3.8681e-07	UP	1.49467	13.447
Cdk1	cyclin dependent kinase 1	3.07649	4.62592e-07	UP	0.0763506	0.648406
Kif20a	kinesin family member 20A	2.11882	4.88137e-07	UP	0.1439	0.622534
Spp1	secreted phosphoprotein 1	3.10019	4.88137e-07	UP	9.68374	83.0511
Kif18b	kinesin family member 18B	2.79905	4.92769e-07	UP	0.0473891	0.331842
Bcl2a1b	B cell leukemia/lymphoma 2 related protein A1b	2.22854	5.13144e-07	UP	0.755873	3.54611
Tagln	transgelin	1.26569	5.33784e-07	UP	2.1723	5.22251
Ckap2l	cytoskeleton associated protein 2-like	2.01887	5.59135e-07	UP	0.229614	0.930048
Ube2c	ubiquitin-conjugating enzyme E2C	2.83975	5.82813e-07	UP	0.110045	0.792937
Cd44	CD44 antigen	1.84423	5.88654e-07	UP	0.697627	2.50382
Pclaf	PCNA clamp associated factor	2.93871	8.68456e-07	UP	0.0966985	0.749112
Lgals3	lectin, galactose binding, soluble 3	3.24138	8.82208e-07	UP	0.663277	6.28698
Ctsd	cathepsin D	1.05645	1.02864e-06	UP	156.011	324.458
Klk6	kallikrein related-peptidase 6	1.63989	1.18881e-06	UP	3.3582	10.4602
Ect2	ect2 oncogene	1.7043	1.18881e-06	UP	0.116618	0.381313
Cd180	CD180 antigen	2.71453	1.2443e-06	UP	0.503087	3.3045
Gm49369		1.04388	1.56933e-06	UP	207.976	428.758
Cst7	cystatin F (leukocystatin)	4.24846	2.06665e-06	UP	0.101714	2.00396
Ly86	lymphocyte antigen 86	1.47778	2.06665e-06	UP	6.29825	17.5267
Plau	plasminogen activator, urokinase	1.368	2.19378e-06	UP	0.896128	2.30751
Kif2c	kinesin family member 2C	3.12279	2.26192e-06	UP	0.0490627	0.434498
Tgm1	transglutaminase 1, K polypeptide	4.98891	2.75007e-06	UP	0.150013	4.80162
Trem2	triggering receptor expressed on myeloid cells 2	1.27247	2.75007e-06	UP	6.18163	14.9233
Gdf15	growth differentiation factor 15	3.95672	2.88042e-06	UP	0.0251531	0.408889
AU020206	expressed sequence AU020206	1.55229	4.21719e-06	UP	0.776994	2.27533
Tnc	tenascin C	1.56467	4.57959e-06	UP	0.629586	1.86024
Prr11	proline rich 11	2.12992	5.92525e-06	UP	0.106984	0.468169
Myo1f	myosin IF	1.42465	6.72399e-06	UP	0.88554	2.37211
Kif11	kinesin family member 11	1.49812	6.79019e-06	UP	0.34301	0.964454
Htr2b	5-hydroxytryptamine (serotonin) receptor 2B	4.10635	7.34076e-06	UP	0.0222419	0.404522
Tmem106a	transmembrane protein 106A	2.1316	7.95418e-06	UP	0.346931	1.51776
Gm49368	predicted gene, 49368	1.08598	8.78872e-06	UP	2.93001	6.21296
Ckap2	cytoskeleton associated protein 2	2.06764	8.85904e-06	UP	0.153609	0.640312
Gtse1	G two S phase expressed protein 1	1.8293	8.85904e-06	UP	0.198291	0.703744
Gm29094		1.50972	1.04663e-05	UP	1.99652	5.68016
Cd68	CD68 antigen	1.72402	1.1804e-05	UP	8.30892	27.447
Tpx2	TPX2, microtubule-associated	1.21284	1.20502e-05	UP	0.550886	1.27456
Rasal3	RAS protein activator like 3	1.10806	1.48761e-05	UP	0.712941	1.5299
Aurkb	aurora kinase B	2.84833	1.52089e-05	UP	0.107964	0.78512
Rab7b	RAB7B, member RAS oncogene family	1.5542	1.77049e-05	UP	0.293341	0.860353
Samsn1	SAM domain, SH3 domain and nuclear localization signals, 1	1.53819	1.83771e-05	UP	0.515353	1.48808
Cd22	CD22 antigen	2.15325	1.93146e-05	UP	0.0562447	0.251435
Hbegf	heparin-binding EGF-like growth factor	0.920845	2.0618e-05	UP	3.93886	7.45209
Vim	vimentin	1.86878	2.25199e-05	UP	19.3075	70.518
Itgam	integrin alpha M	1.02794	2.99244e-05	UP	3.80737	7.75745
Mx1	MX dynamin-like GTPase 1	3.27496	3.35228e-05	UP	0.0931299	0.908331
D17H6S56E-5	DNA segment, Chr 17, human D6S56E 5	2.16971	4.23657e-05	UP	0.975871	4.39059
Ulbp1	UL16 binding protein 1	1.99001	4.23657e-05	UP	0.0319437	0.126049
Gusb	glucuronidase, beta	1.18239	4.30284e-05	UP	3.87379	8.78605
Dlgap5	DLG associated protein 5	2.21622	4.49936e-05	UP	0.0658013	0.305934
Dock2	dedicator of cyto-kinesis 2	1.42551	5.46395e-05	UP	0.658525	1.76664
Plin2	perilipin 2	1.64451	5.46395e-05	UP	2.49414	7.79089
Uhrf1	ubiquitin-like, containing PHD and RING finger domains, 1	2.13754	6.07689e-05	UP	0.290416	1.27701
Lcp1	lymphocyte cytosolic protein 1	1.33001	6.57109e-05	UP	2.68915	6.75731
Zbp1	Z-DNA binding protein 1	4.06929	6.63968e-05	UP	0.0767797	1.31106
Knl1	kinetochore scaffold 1	2.06716	6.77877e-05	UP	0.0400772	0.167557
Gm43351	predicted gene 43351	3.47125	7.44691e-05	UP	0.0242101	0.285686
AI506816	expressed sequence AI506816	1.66693	7.44691e-05	UP	0.622064	1.97329
Cdca2	cell division cycle associated 2	2.67096	7.46581e-05	UP	0.0467564	0.300068
Hk3	hexokinase 3	1.88759	8.79869e-05	UP	0.44695	1.65155
Ctsz	cathepsin Z	1.22465	8.79869e-05	UP	22.3545	52.23
Ptgr1	prostaglandin reductase 1	1.27206	8.84907e-05	UP	0.353951	0.848365
Pik3ap1	phosphoinositide-3-kinase adaptor protein 1	1.49861	9.28713e-05	UP	0.967441	2.73021
Evi2b	ecotropic viral integration site 2b	1.63441	0.00011634	UP	0.514964	1.59472
Hexb	hexosaminidase B	0.901851	0.000124061	UP	46.9423	87.6934
Nckap1l	NCK associated protein 1 like	0.99007	0.00013152	UP	2.77123	5.49892
Fyb1	FYN binding protein 1	1.19312	0.000154471	UP	1.43633	3.27587
Troap	trophinin associated protein	2.49364	0.000157125	UP	0.0527986	0.29873
Tent5c	terminal nucleotidyltransferase 5C	1.52012	0.000174462	UP	0.668234	1.91441
Ifi204	interferon activated gene 204	3.49759	0.000177077	UP	0.15746	1.78889
Milr1	mast cell immunoglobulin like receptor 1	2.80662	0.000177077	UP	0.116361	0.820847
Tuba1c	tubulin, alpha 1C	1.82328	0.00017949	UP	0.796843	2.81991
Tyrobp	TYRO protein tyrosine kinase binding protein	1.25092	0.00017949	UP	18.7589	44.6268
Cenpi	centromere protein I	1.68912	0.000189182	UP	0.103721	0.334099
Psmb9	proteasome (prosome, macropain) subunit, beta type 9 (large multifunctional peptidase 2)	1.87759	0.000190044	UP	0.442883	1.62444
Fabp7	fatty acid binding protein 7, brain	1.16596	0.00020398	UP	8.14448	18.2665
ENSMUSG00000127251		1.58428	0.000211326	UP	4.35539	13.0581
Cd9	CD9 antigen	0.910206	0.000247022	UP	24.1286	45.3274
Ndc80	NDC80 kinetochore complex component	2.19409	0.000282874	UP	0.0999553	0.45915
Glipr2	GLI pathogenesis-related 2	1.49342	0.000313181	UP	1.36165	3.83197
Ly9	lymphocyte antigen 9	2.08262	0.000319889	UP	0.164976	0.698108
Ccl12	C-C motif chemokine ligand 12	3.66562	0.000324494	UP	0.600391	7.68434
Cybb	cytochrome b-245, beta polypeptide	2.23321	0.000324494	UP	0.14181	0.667262
Clic1	chloride intracellular channel 1	1.10966	0.000452417	UP	5.76463	12.4344
Grn	granulin	0.972076	0.000496479	UP	25.2082	49.4391
Gpnmb	glycoprotein (transmembrane) nmb	1.62675	0.000515175	UP	0.727579	2.24391
Glipr1	GLI pathogenesis related 1	1.37026	0.000515175	UP	0.543087	1.399
Fosl1	fos-like antigen 1	3.15973	0.000515175	UP	0.0745175	0.675728
Tk1	thymidine kinase 1	2.45965	0.000577683	UP	0.206995	1.13937
Cd300ld	CD300 molecule like family member d	2.86197	0.000578586	UP	0.0350528	0.258399
Csf1r	colony stimulating factor 1 receptor	0.638782	0.000592082	UP	18.3051	28.4939
Jpt2	Jupiter microtubule associated homolog 2	0.865601	0.000634514	UP	1.98164	3.60173
Dock8	dedicator of cytokinesis 8	0.955394	0.000666166	UP	0.712346	1.37755
Il21r	interleukin 21 receptor	1.26042	0.000697997	UP	0.569178	1.36034
Kif20b	kinesin family member 20B	1.35445	0.000697997	UP	0.127876	0.324907
Unc93b1	unc-93 homolog B1, TLR signaling regulator	0.746979	0.000710583	UP	5.36105	8.98518
Akr1b8	aldo-keto reductase family 1, member B8	1.75316	0.000729993	UP	0.546955	1.83965
Klk9	kallikrein related-peptidase 9	5.3644	0.00073012	UP	0.00653043	0.348715
Vav1	vav 1 oncogene	1.22464	0.000790438	UP	1.35743	3.16626
Cep55	centrosomal protein 55	2.36918	0.000810247	UP	0.0739502	0.382535
Phf11d	PHD finger protein 11D	2.87654	0.000810247	UP	0.117103	0.864982
Neil3	nei like 3 (E. coli)	2.18896	0.000810247	UP	0.0570109	0.261338
Gbp2	guanylate binding protein 2	1.91998	0.000810247	UP	1.0191	3.8555
Cdkn2c	cyclin dependent kinase inhibitor 2C	1.29001	0.000822672	UP	0.562666	1.37544
Pdcd1	programmed cell death 1	3.7823	0.000834558	UP	0.0194779	0.284281
Oas1a	2'-5' oligoadenylate synthetase 1A	2.98104	0.000834558	UP	0.176182	1.39953
Slc15a3	solute carrier family 15, member 3	2.06739	0.000843987	UP	0.811321	3.40095
C3ar1	complement component 3a receptor 1	2.19365	0.000846419	UP	0.626372	2.86678
Oasl2	2'-5' oligoadenylate synthetase-like 2	2.88687	0.000846419	UP	0.818261	6.05487
C1qc	complement component 1, q subcomponent, C chain	1.2476	0.000879967	UP	32.1992	76.445
Birc5	baculoviral IAP repeat-containing 5	1.78932	0.000881778	UP	0.211636	0.728121
Tagln2	transgelin 2	1.28289	0.000881778	UP	5.90758	14.368
Msr1	macrophage scavenger receptor 1	3.388	0.000911931	UP	0.14057	1.47848
Ncapg	non-SMC condensin I complex, subunit G	1.84559	0.00101351	UP	0.0926935	0.33062
Spc25	SPC25, NDC80 kinetochore complex component, homolog (S. cerevisiae)	1.99077	0.00104752	UP	0.182433	0.72217
Ccnd1	cyclin D1	0.690296	0.00106027	UP	11.2645	18.171
Ccl2	C-C motif chemokine ligand 2	3.90265	0.0010665	UP	0.169913	2.59432
Hcls1	hematopoietic cell specific Lyn substrate 1	1.2141	0.0010665	UP	2.11043	4.88984
Gpr35	G protein-coupled receptor 35	1.80554	0.0011356	UP	0.102755	0.358713
Ifi27l2a	interferon, alpha-inducible protein 27 like 2A	2.92588	0.0011356	UP	1.06229	8.09516
Aif1	allograft inflammatory factor 1	1.13031	0.00113577	UP	3.48549	7.61798
Gm42674		1.93748	0.00115225	UP	2.0674	7.926
H2-T24	histocompatibility 2, T region locus 24	1.14361	0.00122428	UP	0.64018	1.40629
Atf3	activating transcription factor 3	2.06456	0.00122428	UP	0.387597	1.61922
Gbp3	guanylate binding protein 3	1.92928	0.00122428	UP	0.86553	3.29506
Parp14	poly (ADP-ribose) polymerase family, member 14	1.59336	0.00124878	UP	0.48703	1.46758
Foxm1	forkhead box M1	1.26405	0.00126951	UP	0.400883	0.961115
Laptm5	lysosomal-associated protein transmembrane 5	0.87909	0.00126951	UP	11.4206	20.9956
Mcm6	minichromosome maintenance complex component 6	0.897846	0.00126951	UP	1.70642	3.17309
Msn	moesin	1.15798	0.00126951	UP	7.75802	17.3079
Nuf2	NUF2, NDC80 kinetochore complex component	1.0964	0.00130064	UP	0.545919	1.16204
Emp1	epithelial membrane protein 1	1.73971	0.00130496	UP	0.637736	2.12953
Ifi44	interferon-induced protein 44	3.05844	0.00138115	UP	0.130592	1.09259
Phf11b	PHD finger protein 11B	3.33454	0.00143766	UP	0.179078	1.8279
Gm49711		0.690741	0.00149672	UP	6.57045	10.5846
Rac2	Rac family small GTPase 2	1.44968	0.00155054	UP	0.8094	2.20753
Bst2	bone marrow stromal cell antigen 2	2.39486	0.00155921	UP	2.47135	12.9986
Usp18	ubiquitin specific peptidase 18	2.68925	0.00158078	UP	0.404722	2.61217
Slfn8	schlafen 8	1.97241	0.00158108	UP	0.234268	0.918967
Ch25h	cholesterol 25-hydroxylase	2.34472	0.00158462	UP	0.448024	2.27632
Lgals9	lectin, galactose binding, soluble 9	1.62571	0.00159672	UP	2.92858	9.03283
Trf	transferrin	0.699481	0.00171548	UP	115.893	188.192
Cd63	CD63 antigen	0.933301	0.0018431	UP	24.3311	46.4488
Bcl3	B cell leukemia/lymphoma 3	2.4144	0.00184344	UP	0.280374	1.49692
S100a4	S100 calcium binding protein A4	2.04713	0.00189265	UP	1.66404	6.88819
Apbb1ip	amyloid beta precursor protein binding family B member 1 interacting protein	0.932553	0.00191633	UP	1.82069	3.47015
Itgb5	integrin beta 5	0.609801	0.00193593	UP	12.057	18.3909
Stra6l	STRA6-like	4.5512	0.00199026	UP	0.00217501	0.0697534
Isg15	ISG15 ubiquitin-like modifier	2.94905	0.00211428	UP	1.20707	9.34367
Cxcl10	C-X-C motif chemokine ligand 10	3.37169	0.00216338	UP	0.202347	2.107
Ncf4	neutrophil cytosolic factor 4	1.60777	0.00222713	UP	0.432888	1.31974
Ptprc	protein tyrosine phosphatase receptor type C	1.19483	0.00222713	UP	0.67442	1.53978
ENSMUSG00000133723		1.39374	0.00236291	UP	0.188539	0.489453
Kntc1	kinetochore associated 1	1.47929	0.00262024	UP	0.108763	0.3023
Gal3st4	galactose-3-O-sulfotransferase 4	0.954786	0.00269564	UP	0.898623	1.73834
Kifc1	kinesin family member C1	1.25903	0.00284697	UP	0.346472	0.827022
Dhrs1	dehydrogenase/reductase 1	0.65711	0.00286521	UP	32.837	51.7806
Phf11a	PHD finger protein 11A	5.18128	0.0029276	UP	0.0065973	0.332415
Plac8	placenta-specific 8	3.44203	0.00296541	UP	0.0458712	0.518214
Rnf213	ring finger protein 213	1.63368	0.00296541	UP	0.988175	3.06546
Itgb2	integrin beta 2	1.22216	0.00300426	UP	2.15748	5.02845
Irf8	interferon regulatory factor 8	1.0965	0.00305387	UP	1.38653	2.96096
Capg	capping actin protein, gelsolin like	1.95744	0.00305387	UP	1.57523	6.12053
Cenpe	centromere protein E	1.16799	0.0032524	UP	0.211348	0.473922
Klhl6	kelch-like 6	1.44738	0.00335289	UP	0.620426	1.68847
Oasl1	2'-5' oligoadenylate synthetase-like 1	3.23391	0.00335429	UP	0.0759427	0.721872
Cdca3	cell division cycle associated 3	1.59468	0.00340025	UP	0.433572	1.30923
Arpc1b	actin related protein 2/3 complex, subunit 1B	1.08122	0.00353669	UP	4.68873	9.91595
Hmga2	high mobility group AT-hook 2	2.75609	0.00354466	UP	0.0171011	0.117553
Nlrc5	NLR family, CARD domain containing 5	2.23912	0.00357347	UP	0.128829	0.60822
Ccna2	cyclin A2	1.21931	0.00362253	UP	0.596411	1.38545
Cd52	CD52 antigen	2.06525	0.00363146	UP	2.33013	9.75891
Lgmn	legumain	0.71319	0.00364468	UP	58.759	96.3177
C1qb	complement component 1, q subcomponent, beta polypeptide	1.11916	0.00372232	UP	41.8459	90.8827
Loxl1	lysyl oxidase-like 1	0.902891	0.00377359	UP	0.696636	1.30145
Ifi209	interferon activated gene 209	3.02249	0.00397377	UP	0.0698155	0.572188
Espl1	extra spindle pole bodies 1, separase	1.22781	0.00416	UP	0.184198	0.428589
Gm12530	predicted gene 12530	2.20215	0.0042028	UP	0.0423214	0.196564
Lat2	linker for activation of T cells family, member 2	1.36333	0.00425942	UP	1.21396	3.11739
Irf7	interferon regulatory factor 7	2.86204	0.00428513	UP	0.694131	5.05089
Hcar2	hydroxycarboxylic acid receptor 2	2.68858	0.00431933	UP	0.0721007	0.469904
Naip6	NLR family, apoptosis inhibitory protein 6	1.03719	0.00438556	UP	0.149139	0.303331
Lpcat2	lysophosphatidylcholine acyltransferase 2	0.675039	0.00444597	UP	2.95497	4.71442
E2f8	E2F transcription factor 8	1.91986	0.00453304	UP	0.0787099	0.297655
Tbxas1	thromboxane A synthase 1, platelet	1.13214	0.00454862	UP	0.577802	1.26314
Casp8	caspase 8	1.15495	0.00479284	UP	0.777941	1.72829
Ccnb2	cyclin B2	1.53564	0.00483286	UP	0.442096	1.27591
Bin2	bridging integrator 2	1.00493	0.0048847	UP	2.4397	4.88893
Ifit3	interferon-induced protein with tetratricopeptide repeats 3	2.03185	0.00493351	UP	3.76814	15.406
Myo1g	myosin IG	1.6738	0.00521799	UP	0.183978	0.585463
Ccr5	C-C motif chemokine receptor 5	1.07694	0.0052309	UP	0.402275	0.847028
Scgb3a1	secretoglobin, family 3A, member 1	2.95457	0.0053593	UP	0.140768	1.1058
Cd14	CD14 antigen	1.5754	0.00537473	UP	1.20002	3.57454
Pdpn	podoplanin	0.794397	0.00546854	UP	4.15426	7.1966
Nupr1	nuclear protein transcription regulator 1	0.8817	0.00555776	UP	4.99954	9.21115
Gm42928		1.83703	0.00555776	UP	0.0696972	0.250828
Lilrb4b	leukocyte immunoglobulin-like receptor, subfamily B, member 4B	3.1635	0.00564271	UP	0.105645	0.958152
Hmmr	hyaluronan mediated motility receptor (RHAMM)	1.44923	0.00579838	UP	0.163066	0.446144
Slc7a7	solute carrier family 7 (cationic amino acid transporter, y+ system), member 7	1.20908	0.00579838	UP	0.446938	1.02676
Trim30a	tripartite motif-containing 30A	1.77693	0.00582245	UP	0.533708	1.82741
Apobec1	apolipoprotein B mRNA editing enzyme, catalytic polypeptide 1	1.32656	0.00583961	UP	0.809524	2.0244
Il1rn	interleukin 1 receptor antagonist	4.04164	0.00596972	UP	0.0171211	0.298818
Mrps6	mitochondrial ribosomal protein S6	0.607426	0.00597684	UP	18.9672	28.8677
Cd84	CD84 antigen	1.36905	0.00604377	UP	0.510508	1.31723
Ptpn6	protein tyrosine phosphatase, non-receptor type 6	1.17902	0.00611386	UP	1.61687	3.65763
Ddah2	DDAH family member 2, ADMA independent	0.559564	0.00616149	UP	4.90217	7.22143
Fblim1	filamin binding LIM protein 1	0.935414	0.00616149	UP	0.442339	0.846295
Cx3cr1	C-X3-C motif chemokine receptor 1	0.62956	0.00616708	UP	9.88051	15.282
Fanci	Fanconi anemia, complementation group I	1.50898	0.00617944	UP	0.0991012	0.281513
Fgd2	FYVE, RhoGEF and PH domain containing 2	0.779321	0.00650421	UP	1.59663	2.73095
Fcgr1	Fc receptor, IgG, high affinity I	1.55721	0.00656514	UP	1.24133	3.64968
Stab1	stabilin 1	1.11486	0.00665782	UP	2.33627	5.05743
Mis18bp1	MIS18 binding protein 1	1.78558	0.00665782	UP	0.0683636	0.236284
Ifit1	interferon-induced protein with tetratricopeptide repeats 1	2.40316	0.00675114	UP	0.862298	4.56206
Uba7	ubiquitin-like modifier activating enzyme 7	1.1701	0.00710053	UP	0.901283	2.02331
Aldh1l2	aldehyde dehydrogenase 1 family, member L2	0.805722	0.00712881	UP	0.780143	1.35951
Lgals3bp	lectin, galactoside-binding, soluble, 3 binding protein	1.45892	0.00716512	UP	7.45851	20.4992
C1qa	complement component 1, q subcomponent, alpha polypeptide	1.09078	0.00720581	UP	43.5097	92.6585
Cd74	CD74 antigen (invariant polypeptide of major histocompatibility complex, class II antigen-associated)	1.18574	0.00722773	UP	2.21095	5.02559
S100a6	S100 calcium binding protein A6 (calcyclin)	1.24525	0.00735086	UP	9.05566	21.4665
Ifit3b	interferon-induced protein with tetratricopeptide repeats 3B	1.65329	0.00763278	UP	1.88337	5.92115
S100a16	S100 calcium binding protein A16	0.667791	0.00763278	UP	24.8789	39.5199
Mcm3	minichromosome maintenance complex component 3	1.39777	0.00769944	UP	0.861425	2.26526
Tnfrsf12a	tumor necrosis factor receptor superfamily, member 12a	1.12976	0.00772885	UP	2.99278	6.54016
Gm5431	predicted gene 5431	2.05784	0.00785589	UP	0.0505753	0.209655
Fam111a	family with sequence similarity 111, member A	1.24722	0.00790852	UP	0.548194	1.29837
Zfp990	zinc finger protein 990	6.12012	0.00851864	UP	0	0.0711999
Gm43720		0.713273	0.00864505	UP	0.81365	1.33109
C1rl	complement component 1, r subcomponent-like	1.54014	0.0086837	UP	0.110345	0.3232
Tyms	thymidylate synthase	0.982678	0.00871374	UP	0.471681	0.925513
Gm49730		2.09213	0.00879806	UP	0.0524046	0.224951
Gna15	guanine nucleotide binding protein, alpha 15	1.01965	0.00881796	UP	0.865236	1.74988
Gvin-ps7		1.07346	0.00899151	UP	0.380404	0.797453
Fcer1g	Fc receptor, IgE, high affinity I, gamma polypeptide	1.05813	0.00899151	UP	10.6506	22.16
Bag3	BCL2-associated athanogene 3	0.624349	0.00911216	UP	3.15979	4.86223
Gbp6	guanylate binding protein 6	1.52608	0.00911794	UP	0.470756	1.35074
Cryba4	crystallin, beta A4	1.5137	0.00912305	UP	0.308778	0.879252
Ccl9	C-C motif chemokine ligand 9	1.65612	0.00915332	UP	0.343724	1.0821
Tmem273	transmembrane protein 273	1.24061	0.00919691	UP	0.324642	0.760914
Plek	pleckstrin	0.972709	0.00941308	UP	3.72723	7.31165
Plk1	polo like kinase 1	1.09499	0.00942756	UP	0.651565	1.38745
Selplg	selectin, platelet (p-selectin) ligand	0.548567	0.00963965	UP	14.8553	21.713
Tmem119	transmembrane protein 119	0.724352	0.00969621	UP	8.35289	13.7883
Ifi27	interferon, alpha-inducible protein 27	0.711037	0.00969621	UP	14.9092	24.3776
Ifi30	interferon gamma inducible protein 30	1.53791	0.0100727	UP	3.17156	9.20432
Lilrb4a	leukocyte immunoglobulin-like receptor, subfamily B, member 4A	3.12066	0.0103322	UP	0.4595	4.01577
Lyn	LYN proto-oncogene, Src family tyrosine kinase	0.993332	0.010365	UP	2.14867	4.27236
Spidr	scaffolding protein involved in DNA repair	0.844549	0.0109106	UP	0.717325	1.28295
Ifi213	interferon activated gene 213	2.43331	0.0109307	UP	0.0185228	0.100869
Ctsc	cathepsin C	1.23472	0.0110012	UP	1.59862	3.75954
Tifab	TRAF-interacting protein with forkhead-associated domain, family member B	0.758215	0.0113528	UP	0.877235	1.47883
S1pr3	sphingosine-1-phosphate receptor 3	0.901165	0.0113528	UP	2.00957	3.74911
Fgl2	fibrinogen-like protein 2	1.12056	0.0113535	UP	0.458464	0.992874
Osm	oncostatin M	2.54164	0.0113535	UP	0.0284783	0.167701
Gm28177		1.13521	0.0114822	UP	4.45546	9.78103
Fgfrl1	fibroblast growth factor receptor-like 1	0.683159	0.0114822	UP	5.50301	8.82484
Oas2	2'-5' oligoadenylate synthetase 2	2.50261	0.0115935	UP	0.106147	0.601625
Fcna	ficolin A	1.93117	0.011725	UP	0.113251	0.439664
Cks2	CDC28 protein kinase regulatory subunit 2	1.06613	0.0117434	UP	0.840489	1.76074
Dennd1c	DENN domain containing 1C	0.781595	0.0117434	UP	0.625976	1.06884
Brca1	breast cancer 1, early onset	0.833667	0.0117991	UP	0.260905	0.463054
Gm49339		3.11391	0.0130468	UP	0.465802	4.05131
Cd36	CD36 molecule	0.910463	0.0130468	UP	0.271589	0.509045
S100a11	S100 calcium binding protein A11	1.29299	0.0133611	UP	5.58633	13.6879
Timp1	tissue inhibitor of metalloproteinase 1	2.66474	0.0134866	UP	0.75686	4.81554
Slamf7	SLAM family member 7	2.65838	0.0134866	UP	0.0122283	0.0786358
Cyba	cytochrome b-245, alpha polypeptide	1.25048	0.0140902	UP	5.35016	12.7169
Tes	testin LIM domain protein	0.952083	0.0141458	UP	0.434205	0.834561
Cd37	CD37 antigen	0.841552	0.0142646	UP	1.05683	1.88943
Ddx60	DExD/H box helicase 60	1.99427	0.0142646	UP	0.114698	0.456383
H2-K1	histocompatibility 2, K1, K region	0.92486	0.0143726	UP	12.5768	23.8642
Kif23	kinesin family member 23	0.850857	0.0144016	UP	0.396444	0.710642
Npl	N-acetylneuraminate pyruvate lyase	0.961542	0.0149815	UP	1.81273	3.52137
Stat1	signal transducer and activator of transcription 1	1.10533	0.0149815	UP	4.01656	8.63841
Slamf9	SLAM family member 9	1.78602	0.0153133	UP	0.723134	2.4959
Neurl3	neuralized E3 ubiquitin protein ligase 3	1.19947	0.0154333	UP	0.319671	0.734987
Layn	layilin	0.817998	0.0158856	UP	1.29639	2.27896
Slfn9	schlafen 9	1.83818	0.0159376	UP	0.149178	0.532609
Naip2	NLR family, apoptosis inhibitory protein 2	1.36008	0.0159376	UP	0.315699	0.809411
Adamtsl3	ADAMTS-like 3	0.675845	0.0165968	UP	0.307514	0.489076
Gcnt1	glucosaminyl (N-acetyl) transferase 1, core 2	0.888941	0.0169605	UP	0.762445	1.40828
Pstpip1	proline-serine-threonine phosphatase-interacting protein 1	0.882563	0.0169605	UP	0.703955	1.29747
Tgfb1	transforming growth factor, beta 1	0.909863	0.0169605	UP	2.45077	4.59766
Tlr2	toll-like receptor 2	1.92587	0.0169605	UP	0.648631	2.46564
Irgm2	immunity-related GTPase family M member 2	1.18065	0.0169605	UP	0.923434	2.08873
Slc6a12	solute carrier family 6 (neurotransmitter transporter, betaine/GABA), member 12	0.966851	0.0169605	UP	0.362268	0.707762
Btk	Bruton agammaglobulinemia tyrosine kinase	1.18868	0.0179637	UP	0.420445	0.953243
Glrp1	glutamine repeat protein 1	2.49827	0.0181908	UP	0.0282384	0.165349
Cdc20	cell division cycle 20	1.2762	0.0183125	UP	0.450884	1.09028
Gfap	glial fibrillary acidic protein	1.56996	0.0185197	UP	70.831	210.294
Lpxn	leupaxin	1.31134	0.0188104	UP	0.631106	1.55983
P2ry6	pyrimidinergic receptor P2Y, G-protein coupled, 6	1.15299	0.0190482	UP	1.20226	2.66951
Pycard	PYD and CARD domain containing	1.08376	0.0194089	UP	0.663306	1.40228
Cd48	CD48 antigen	1.51416	0.0196198	UP	0.512864	1.46017
Dhx58	DExH-box helicase 58	1.4643	0.020116	UP	0.555436	1.5284
Slamf8	SLAM family member 8	2.26132	0.0203508	UP	0.0605719	0.297258
Plcg2	phospholipase C, gamma 2	0.878589	0.0208289	UP	1.13472	2.08035
Cyth4	cytohesin 4	0.750159	0.02094	UP	3.35776	5.64303
Prcp	prolylcarboxypeptidase (angiotensinase C)	0.467131	0.0211366	UP	2.82703	3.90541
Cdt1	chromatin licensing and DNA replication factor 1	0.93614	0.0211381	UP	0.75459	1.44156
Pilra	paired immunoglobin-like type 2 receptor alpha	1.55636	0.0213983	UP	0.11213	0.327446
Pik3cg	phosphatidylinositol-4,5-bisphosphate 3-kinase catalytic subunit gamma	0.790326	0.0213983	UP	0.536317	0.925422
Hck	hemopoietic cell kinase	1.28412	0.0213983	UP	1.06501	2.5898
Inpp5d	inositol polyphosphate-5-phosphatase D	0.733776	0.0213983	UP	3.05194	5.071
Casp1	caspase 1	0.854496	0.0216896	UP	0.850003	1.52514
Fcgr4	Fc receptor, IgG, low affinity IV	2.48918	0.0217928	UP	0.28539	1.61102
Iigp1	interferon inducible GTPase 1	2.04647	0.0218126	UP	0.364006	1.5035
Ftl1	ferritin light polypeptide 1	0.574684	0.0218534	UP	193.697	288.459
H2-Aa	histocompatibility 2, class II antigen A, alpha	1.09218	0.0218534	UP	0.940353	1.99853
Piezo1	piezo-type mechanosensitive ion channel component 1	0.694258	0.0218534	UP	1.01991	1.6465
Pld4	phospholipase D family member 4	0.865189	0.0222368	UP	4.12291	7.50004
Tubb2b	tubulin, beta 2B class IIB	0.467419	0.0222986	UP	40.8973	56.5393
Renbp	renin binding protein	0.94937	0.0233021	UP	1.9002	3.65372
Tln1	talin 1	0.428893	0.0234412	UP	6.73953	9.06762
Ppm1j	protein phosphatase 1J	1.06851	0.0235355	UP	0.371463	0.778551
Sp110	Sp110 nuclear body protein	1.51175	0.0237001	UP	0.53276	1.51564
Rigi	RNA sensor RIG-I	1.35427	0.0237327	UP	1.066	2.72205
Plxnb2	plexin B2	0.377816	0.02434	UP	11.685	15.1755
Psmb8	proteasome (prosome, macropain) subunit, beta type 8 (large multifunctional peptidase 7)	1.54348	0.02434	UP	1.39105	4.0504
Tcirg1	T cell, immune regulator 1, ATPase, H+ transporting, lysosomal V0 protein A3	0.581465	0.0256435	UP	4.11685	6.14944
Dab2	disabled 2, mitogen-responsive phosphoprotein	0.730853	0.0257222	UP	2.44707	4.0574
Ncf2	neutrophil cytosolic factor 2	0.853702	0.0261131	UP	1.05136	1.89592
Aqp4	aquaporin 4	0.50637	0.0264105	UP	17.0022	24.1449
Asf1b	anti-silencing function 1B histone chaperone	1.45936	0.02651	UP	0.318319	0.874365
Sgo1	shugoshin 1	1.8271	0.0271873	UP	0.0479642	0.173444
Ifi211	interferon activated gene 211	3.30743	0.0272584	UP	0.0464297	0.473619
Vcam1	vascular cell adhesion molecule 1	0.469659	0.0272584	UP	4.69837	6.49774
Palld	palladin, cytoskeletal associated protein	0.503228	0.0272584	UP	0.82653	1.17008
Gm42047	predicted gene, 42047	1.25523	0.0272584	UP	0.619041	1.47788
Gm49342		0.720609	0.0272584	UP	7.94578	13.0584
Brip1os	BRCA1 interacting protein C-terminal helicase 1, opposite strand	0.485035	0.0272584	UP	1.4725	2.05913
Rab32	RAB32, member RAS oncogene family	1.2982	0.0276945	UP	0.734422	1.80345
C5ar1	complement component 5a receptor 1	1.9216	0.0283703	UP	0.489738	1.85747
Ctsh	cathepsin H	0.851448	0.0285353	UP	5.87589	10.5903
Mmp3	matrix metallopeptidase 3	3.70629	0.0286127	UP	0.0306046	0.420766
Pon3	paraoxonase 3	0.843704	0.0288695	UP	1.00197	1.79035
Fgfr4	fibroblast growth factor receptor 4	1.88706	0.0291148	UP	0.0443817	0.163207
Chst7	carbohydrate sulfotransferase 7	0.991629	0.0303326	UP	0.509996	1.00891
F11r	F11 receptor	0.499884	0.0303326	UP	3.07857	4.34551
Gm43302		1.50263	0.0306028	UP	0.224127	0.632288
Siglecf	sialic acid binding Ig-like lectin F	1.28616	0.0307753	UP	0.161219	0.396488
Trim47	tripartite motif-containing 47	0.920378	0.0312672	UP	1.39562	2.63677
Emp3	epithelial membrane protein 3	1.1211	0.0315303	UP	1.56672	3.40366
Tnfrsf1b	tumor necrosis factor receptor superfamily, member 1b	0.817467	0.032245	UP	1.32621	2.33185
Spi1	Spi-1 proto-oncogene	1.11155	0.032245	UP	1.33134	2.8723
Dok1	docking protein 1	0.899331	0.032245	UP	0.720315	1.33693
Ccl7	C-C motif chemokine ligand 7	2.96182	0.032245	UP	0.0798958	0.647531
Hk2	hexokinase 2	0.760276	0.0323539	UP	0.78333	1.32372
Kif14	kinesin family member 14	1.30081	0.0325683	UP	0.0557505	0.136547
Ccl6	C-C motif chemokine ligand 6	1.15528	0.0328626	UP	0.898335	1.99354
Lap3	leucine aminopeptidase 3	0.362854	0.0329674	UP	18.039	23.1895
B3gnt5	UDP-GlcNAc:betaGal beta-1,3-N-acetylglucosaminyltransferase 5	1.0482	0.0332291	UP	0.110257	0.226344
Tm4sf1	transmembrane 4 superfamily member 1	0.969502	0.0332362	UP	1.82499	3.5706
Psd4	pleckstrin and Sec7 domain containing 4	0.880588	0.0335032	UP	0.132804	0.242588
Mtmr11	myotubularin related protein 11	0.671355	0.0338608	UP	3.23663	5.14568
Ecscr	endothelial cell surface expressed chemotaxis and apoptosis regulator	1.02477	0.0339557	UP	1.63856	3.32633
Fignl1	fidgetin-like 1	1.13507	0.0362017	UP	0.213915	0.466294
Arhgap45	Rho GTPase activating protein 45	0.648245	0.0375381	UP	1.81919	2.84395
Hacd4	3-hydroxyacyl-CoA dehydratase 4	1.03226	0.0386573	UP	0.354562	0.721834
Axl	AXL receptor tyrosine kinase	0.389878	0.0386573	UP	11.4609	15.0101
Iqgap1	IQ motif containing GTPase activating protein 1	0.38701	0.0391759	UP	4.17696	5.45745
H2-Q7	histocompatibility 2, Q region locus 7	1.97708	0.0392196	UP	0.084119	0.330951
P2ry2	purinergic receptor P2Y, G-protein coupled 2	1.37949	0.0393324	UP	0.138804	0.362205
Gm12250	predicted gene 12250	2.14983	0.0402663	UP	0.0980026	0.434807
Kif4	kinesin family member 4	0.854662	0.0402663	UP	0.292091	0.525237
BC035044	cDNA sequence BC035044	1.10446	0.0403844	UP	0.332295	0.709816
Plod1	procollagen-lysine, 2-oxoglutarate 5-dioxygenase 1	0.418252	0.0412647	UP	6.11541	8.16506
Ifi207	interferon activated gene 207	2.52795	0.0428567	UP	0.154689	0.893845
Gbp5	guanylate binding protein 5	1.11151	0.0435377	UP	0.51098	1.09857
S1pr2	sphingosine-1-phosphate receptor 2	0.770553	0.0442093	UP	0.323483	0.550212
Oas1b	2'-5' oligoadenylate synthetase 1B	1.78704	0.0445139	UP	0.260589	0.899121
Plaur	plasminogen activator, urokinase receptor	1.33418	0.044686	UP	0.550525	1.39117
Parp9	poly (ADP-ribose) polymerase family, member 9	1.21947	0.0450782	UP	0.873303	2.02992
Il1a	interleukin 1 alpha	1.36864	0.0451014	UP	0.305423	0.785934
Slco2b1	solute carrier organic anion transporter family, member 2b1	0.506487	0.0453505	UP	3.66091	5.19331
Irf5	interferon regulatory factor 5	0.937005	0.045929	UP	1.34674	2.57254
Siglec1	sialic acid binding Ig-like lectin 1, sialoadhesin	2.60512	0.0463635	UP	0.0787167	0.480664
Abi3	ABI family member 3	0.80357	0.0466552	UP	1.12082	1.95102
Prdx6	peroxiredoxin 6	0.410725	0.0467408	UP	65.141	86.5871
Rpl12	ribosomal protein L12	0.401208	0.0467547	UP	102.698	135.609
Sh3pxd2b	SH3 and PX domains 2B	0.429292	0.0467547	UP	3.34128	4.49705
Ctss	cathepsin S	0.632701	0.0470935	UP	39.4549	61.1525
Arhgdib	Rho, GDP dissociation inhibitor beta	0.835277	0.0478592	UP	6.2331	11.1131
Slc43a3	solute carrier family 43, member 3	1.29332	0.0482596	UP	0.300559	0.734505
Tpm4	tropomyosin 4	0.541312	0.0482596	UP	10.0792	14.6607
Kif15	kinesin family member 15	1.31992	0.0491661	UP	0.123367	0.306649
Nlrp1a	NLR family, pyrin domain containing 1A	1.53257	0.0499727	UP	0.0402562	0.115324
Ptprv	protein tyrosine phosphatase receptor type V	-1.16969	0.000641801	DOWN	1.63492	0.728285
Scn4b	sodium channel, type IV, beta	-0.867471	0.00108188	DOWN	59.6714	32.7138
Hlf	hepatic leukemia factor	-0.386516	0.00216338	DOWN	41.708	31.9076
Rasd2	RASD family, member 2	-0.564708	0.00528159	DOWN	51.0264	34.5105
Lrrc10b	leucine rich repeat containing 10B	-0.863383	0.00573858	DOWN	21.2231	11.6777
Hpca	hippocalcin	-0.41126	0.00881796	DOWN	204.387	153.706
Ppp1r1b	protein phosphatase 1, regulatory inhibitor subunit 1B	-0.660543	0.00898875	DOWN	141.133	89.2999
Drd1	dopamine receptor D1	-0.583156	0.00912305	DOWN	12.6604	8.46024
Gpr88	G-protein coupled receptor 88	-0.78733	0.00999043	DOWN	44.162	25.5959
Kcnab1	potassium voltage-gated channel, shaker-related subfamily, beta member 1	-0.414039	0.0113528	DOWN	30.3808	22.8139
Stc1	stanniocalcin 1	-0.551922	0.0113528	DOWN	1.2283	0.837416
Ppp3ca	protein phosphatase 3, catalytic subunit, alpha isoform	-0.379345	0.0113535	DOWN	225.633	173.472
Or51e2	olfactory receptor family 51 subfamily E member 2	-1.18138	0.0128599	DOWN	0.210807	0.0925438
Lzts3	leucine zipper, putative tumor suppressor family member 3	-0.310302	0.0169605	DOWN	64.2698	51.836
Gng7	guanine nucleotide binding protein (G protein), gamma 7	-0.440672	0.0188322	DOWN	71.3929	52.6134
Rgs9	regulator of G-protein signaling 9	-0.705294	0.0189541	DOWN	14.7813	9.07028
Nrgn	neurogranin	-0.35997	0.0210699	DOWN	625.275	487.231
Foxp1	forkhead box P1	-0.416098	0.0256435	DOWN	13.3316	9.9958
Scube3	signal peptide, CUB domain, EGF-like 3	-0.51909	0.0284513	DOWN	1.09137	0.765003
Syndig1l	synapse differentiation inducing 1 like	-0.68163	0.0303326	DOWN	18.7394	11.6955
Fbxl16	F-box and leucine-rich repeat protein 16	-0.313671	0.036147	DOWN	316.71	254.829
Cd4	CD4 antigen	-1.18444	0.041682	DOWN	4.0936	1.80567
6330409D20Rik	RIKEN cDNA 6330409D20 gene	-0.623373	0.0463635	DOWN	1.64382	1.07365
Ppp3r1	protein phosphatase 3, regulatory subunit B, alpha isoform (calcineurin B, type I)	-0.314188	0.0482596	DOWN	239.728	192.825
