# Supplementary material for: Lack of cortistatin drives neuroimmune and vascular dysfunction in brain ischemia
Source: J Biomed Sci. 2026 Jun 20;33:65. doi: 10.1186/s12929-026-01271-w (PMC13282875; doi:10.1186/s12929-026-01271-w)
Supplement: Supplementary file 7 — Supplementary Material 7 [file 12929_2026_1271_MOESM7_ESM.xlsx]

## Sheet: Sheet1
Gene	Description	log2FC	FDR	Regulation	Cort-/- CL (RPKM average)	Cort-/- MCAO (RPKM average)
Nes	nestin	2.05564	6.77287e-23	UP	1.52012	6.31724
Mmp12	matrix metallopeptidase 12	4.33104	2.44927e-21	UP	0.0175941	0.367281
Clcf1	cardiotrophin-like cytokine factor 1	2.73081	3.39309e-17	UP	0.536636	3.55721
Lgals1	lectin, galactose binding, soluble 1	1.96853	8.36131e-17	UP	10.6043	41.4655
Mki67	antigen identified by monoclonal antibody Ki 67	2.96637	1.98256e-16	UP	0.274821	2.14769
Pbk	PDZ binding kinase	2.87864	1.99432e-16	UP	0.255297	1.88383
Prc1	protein regulator of cytokinesis 1	2.52037	1.07257e-14	UP	0.290138	1.66406
Klk6	kallikrein related-peptidase 6	2.24701	1.93161e-14	UP	3.0934	14.6797
Cenpf	centromere protein F	2.40119	1.93477e-13	UP	0.0747817	0.39415
Clec7a	C-type lectin domain family 7, member a	3.08555	5.01716e-13	UP	0.162308	1.38564
Fcrl2	Fc receptor like 2	2.05333	5.01716e-13	UP	7.54595	31.316
Cxcl16	C-X-C motif chemokine ligand 16	2.29111	5.01716e-13	UP	0.548913	2.68273
Aspm	abnormal spindle microtubule assembly	1.93561	5.44098e-13	UP	0.0715169	0.273548
Top2a	topoisomerase (DNA) II alpha	2.81133	6.0691e-13	UP	0.377813	2.65207
Cd5l	CD5 antigen-like	6.68344	1.65859e-12	UP	0.00492288	0.674699
Itgax	integrin alpha X	2.868	2.81342e-12	UP	0.0666822	0.491025
Ccnb1	cyclin B1	3.11176	3.1025e-12	UP	0.120396	1.04428
Mpeg1	macrophage expressed gene 1	1.75367	3.1025e-12	UP	6.32841	21.3379
Gdf15	growth differentiation factor 15	5.37759	4.8377e-12	UP	0.0165287	0.744551
Evi2b	ecotropic viral integration site 2b	2.39731	8.0465e-12	UP	0.413713	2.17792
Tubb6	tubulin, beta 6 class V	3.30806	8.32859e-12	UP	0.642732	6.37474
Tagln	transgelin	1.45914	1.16582e-11	UP	2.44205	6.7057
Olfml3	olfactomedin-like 3	1.60353	5.16273e-11	UP	3.03856	9.23003
Flnc	filamin C, gamma	2.60085	5.16273e-11	UP	0.524159	3.17966
Kif20a	kinesin family member 20A	2.39091	5.4214e-11	UP	0.157191	0.82432
Trf	transferrin	1.07605	1.04747e-10	UP	107.086	225.751
Tpx2	TPX2, microtubule-associated	1.47445	1.04747e-10	UP	0.62775	1.73961
Ckap2l	cytoskeleton associated protein 2-like	2.32329	1.18728e-10	UP	0.209798	1.05041
Myo1f	myosin IF	1.73437	1.22109e-10	UP	0.865177	2.876
Itgam	integrin alpha M	1.29408	1.86854e-10	UP	3.99583	9.79414
Plau	plasminogen activator, urokinase	1.57764	1.86854e-10	UP	0.903108	2.68908
Clic1	chloride intracellular channel 1	1.5848	2.10613e-10	UP	5.36039	16.0665
Adgre1	adhesion G protein-coupled receptor E1	1.68864	2.52838e-10	UP	1.60667	5.17498
Cd22	CD22 antigen	2.89215	2.74764e-10	UP	0.0344419	0.260208
Tnc	tenascin C	1.84409	2.93352e-10	UP	0.764529	2.74451
Gm49369		1.17437	2.93352e-10	UP	220.893	498.511
Cd72	CD72 antigen	3.68887	2.95506e-10	UP	0.191236	2.47777
Ly86	lymphocyte antigen 86	1.69799	2.95506e-10	UP	6.41313	20.7939
Hbegf	heparin-binding EGF-like growth factor	1.11098	4.14043e-10	UP	4.10652	8.85452
Ect2	ect2 oncogene	1.76258	4.18449e-10	UP	0.148795	0.502081
Vim	vimentin	2.36839	4.40098e-10	UP	19.9306	102.913
Bub1	BUB1, mitotic checkpoint serine/threonine kinase	2.89818	4.40098e-10	UP	0.0701258	0.523302
Ctsd	cathepsin D	1.1583	4.45688e-10	UP	165.857	370.169
Gm42793		3.55825	4.45688e-10	UP	1.43558	16.9335
Gm49368	predicted gene, 49368	1.27215	4.83396e-10	UP	3.19175	7.7049
Ercc6l	excision repair cross-complementing rodent repair deficiency complementation group 6 like	2.58123	4.83396e-10	UP	0.0396199	0.237421
Cdk1	cyclin dependent kinase 1	3.34161	5.88519e-10	UP	0.0896217	0.912344
Cd44	CD44 antigen	2.00174	6.26168e-10	UP	0.923166	3.69484
Spp1	secreted phosphoprotein 1	3.42035	1.22412e-09	UP	9.94929	106.534
Ube2c	ubiquitin-conjugating enzyme E2C	2.97585	1.4559e-09	UP	0.145438	1.15147
Nusap1	nucleolar and spindle associated protein 1	2.16752	1.4559e-09	UP	0.158333	0.71041
Cd9	CD9 antigen	1.18743	1.66249e-09	UP	22.8198	51.9493
Kif18b	kinesin family member 18B	2.72079	2.07131e-09	UP	0.0725249	0.477968
Cdca5	cell division cycle associated 5	2.9028	2.54771e-09	UP	0.0643456	0.482105
H2-T24	histocompatibility 2, T region locus 24	1.6322	2.56374e-09	UP	0.530165	1.64193
Tuba1c	tubulin, alpha 1C	2.38221	3.32902e-09	UP	0.763773	3.97886
Gtse1	G two S phase expressed protein 1	1.9997	3.68249e-09	UP	0.254976	1.01685
Cd68	CD68 antigen	1.99139	4.47859e-09	UP	8.40465	33.4124
Lgals3	lectin, galactose binding, soluble 3	3.51611	4.47859e-09	UP	0.827794	9.48305
Fyb1	FYN binding protein 1	1.48747	5.20632e-09	UP	1.51033	4.23181
Cd180	CD180 antigen	2.946	5.20632e-09	UP	0.57242	4.4135
Kif2c	kinesin family member 2C	3.3012	6.47664e-09	UP	0.0597269	0.594191
Kif11	kinesin family member 11	1.64323	6.47674e-09	UP	0.365275	1.13789
Akr1b8	aldo-keto reductase family 1, member B8	2.35479	7.12396e-09	UP	0.575983	2.9426
AU020206	expressed sequence AU020206	1.68981	7.79021e-09	UP	0.753866	2.43113
Dlgap5	DLG associated protein 5	2.78633	8.02333e-09	UP	0.0472011	0.328383
Pimreg	PICALM interacting mitotic regulator	2.7744	8.23874e-09	UP	0.152089	1.04355
F11r	F11 receptor	0.848092	8.32187e-09	UP	2.70323	4.85298
Bin2	bridging integrator 2	1.50395	8.46821e-09	UP	2.21945	6.28882
Msn	moesin	1.60162	9.17603e-09	UP	7.88012	23.9106
Uba7	ubiquitin-like modifier activating enzyme 7	1.81257	9.74751e-09	UP	0.745728	2.6146
Rrm2	ribonucleotide reductase M2	1.54602	1.13131e-08	UP	0.747114	2.17403
Kif20b	kinesin family member 20B	1.72572	1.41801e-08	UP	0.126925	0.41836
AI506816	expressed sequence AI506816	1.99663	1.41801e-08	UP	0.726382	2.89839
Ly9	lymphocyte antigen 9	2.67467	1.61978e-08	UP	0.145863	0.936466
Plin2	perilipin 2	1.93472	1.73388e-08	UP	2.6593	10.1618
Tagln2	transgelin 2	1.6992	2.25154e-08	UP	5.92276	19.2224
Rab7b	RAB7B, member RAS oncogene family	1.71662	2.31933e-08	UP	0.31518	1.03291
Gsap	gamma-secretase activating protein	0.828026	2.35701e-08	UP	1.40305	2.48759
Dock2	dedicator of cyto-kinesis 2	1.62673	4.18889e-08	UP	0.715276	2.20742
Ncapg	non-SMC condensin I complex, subunit G	2.45228	4.22973e-08	UP	0.0756076	0.414486
Pclaf	PCNA clamp associated factor	2.78594	4.39138e-08	UP	0.141788	0.980912
Bcl2a1b	B cell leukemia/lymphoma 2 related protein A1b	2.1659	4.58732e-08	UP	0.85595	3.83734
Apobec1	apolipoprotein B mRNA editing enzyme, catalytic polypeptide 1	1.95641	4.77076e-08	UP	0.701053	2.71999
Emp1	epithelial membrane protein 1	2.35044	5.20519e-08	UP	0.683017	3.48217
Ndc80	NDC80 kinetochore complex component	2.73716	5.20519e-08	UP	0.0809262	0.54985
Fcer1g	Fc receptor, IgE, high affinity I, gamma polypeptide	1.58853	5.67363e-08	UP	8.79557	26.4396
Tpm4	tropomyosin 4	0.908699	5.8011e-08	UP	9.60997	18.0246
Mx1	MX dynamin-like GTPase 1	3.77922	6.69615e-08	UP	0.0934218	1.29799
Nckap1l	NCK associated protein 1 like	1.13538	8.06783e-08	UP	2.74021	6.01494
Glipr1	GLI pathogenesis related 1	1.62363	9.8701e-08	UP	0.605208	1.86383
Cd74	CD74 antigen (invariant polypeptide of major histocompatibility complex, class II antigen-associated)	1.73471	1.12082e-07	UP	1.70562	5.67815
Gbp3	guanylate binding protein 3	2.57153	1.12082e-07	UP	0.802956	4.77485
S100a16	S100 calcium binding protein A16	0.948387	1.14903e-07	UP	23.1394	44.6296
Gpnmb	glycoprotein (transmembrane) nmb	1.99759	1.31511e-07	UP	0.881016	3.51839
Lgmn	legumain	0.958337	1.36558e-07	UP	58.0044	112.689
Fblim1	filamin binding LIM protein 1	1.3212	1.41825e-07	UP	0.376487	0.938059
Tmem106a	transmembrane protein 106A	2.17242	1.48513e-07	UP	0.420959	1.89563
Lcp1	lymphocyte cytosolic protein 1	1.46733	1.50435e-07	UP	3.0336	8.38513
Iqgap3	IQ motif containing GTPase activating protein 3	1.87486	1.63328e-07	UP	0.180029	0.658993
D17H6S56E-5	DNA segment, Chr 17, human D6S56E 5	2.40259	1.66002e-07	UP	1.12301	5.93841
Atf3	activating transcription factor 3	2.69607	1.6969e-07	UP	0.379933	2.46668
Arpc1b	actin related protein 2/3 complex, subunit 1B	1.45913	1.6969e-07	UP	4.80446	13.2034
Grn	granulin	1.15973	1.6969e-07	UP	26.3265	58.8067
Cd63	CD63 antigen	1.19733	1.99627e-07	UP	24.1158	55.285
Hexb	hexosaminidase B	1.00222	2.04479e-07	UP	47.7275	95.5881
Pik3ap1	phosphoinositide-3-kinase adaptor protein 1	1.665	2.27021e-07	UP	1.08997	3.45431
Tent5c	terminal nucleotidyltransferase 5C	1.74596	2.27021e-07	UP	0.651838	2.18447
Knl1	kinetochore scaffold 1	2.25199	2.52825e-07	UP	0.0409386	0.19476
Btk	Bruton agammaglobulinemia tyrosine kinase	1.7664	2.57746e-07	UP	0.396789	1.34591
Vav1	vav 1 oncogene	1.48422	2.61409e-07	UP	1.41735	3.9612
Ckap2	cytoskeleton associated protein 2	1.94001	2.63331e-07	UP	0.251161	0.961506
Fosl1	fos-like antigen 1	3.77185	2.9116e-07	UP	0.0974259	1.3445
Csf2rb2	colony stimulating factor 2 receptor, beta 2, low-affinity (granulocyte-macrophage)	2.1856	2.91768e-07	UP	0.216101	0.98207
Gbp5	guanylate binding protein 5	1.80461	2.94197e-07	UP	0.438966	1.53381
Trem2	triggering receptor expressed on myeloid cells 2	1.21414	3.15696e-07	UP	7.21419	16.7181
Dab2	disabled 2, mitogen-responsive phosphoprotein	1.10944	3.19367e-07	UP	2.35881	5.08636
Anxa2	annexin A2	1.45784	3.33044e-07	UP	7.47988	20.534
Dhrs1	dehydrogenase/reductase 1	0.839692	3.43497e-07	UP	33.736	60.3516
Lat2	linker for activation of T cells family, member 2	1.84048	3.97921e-07	UP	1.10834	3.96276
Fabp5	fatty acid binding protein 5, epidermal	0.613459	4.1707e-07	UP	48.3699	73.9609
Gm42047	predicted gene, 42047	1.94062	4.27878e-07	UP	0.845786	3.24624
Ctsz	cathepsin Z	1.31719	4.91904e-07	UP	24.3434	60.6431
Hk3	hexokinase 3	2.04442	5.03626e-07	UP	0.545799	2.25028
Dock8	dedicator of cytokinesis 8	1.10769	5.64108e-07	UP	0.726129	1.56392
Espl1	extra spindle pole bodies 1, separase	1.59884	6.15848e-07	UP	0.17432	0.525867
4930430E12Rik	RIKEN cDNA 4930430E12 gene	3.70591	6.31371e-07	UP	0.0318604	0.432791
Themis2	thymocyte selection associated family member 2	1.52186	6.31371e-07	UP	0.383429	1.09721
Esyt1	extended synaptotagmin-like protein 1	0.731564	6.54289e-07	UP	3.27458	5.43865
Apbb1ip	amyloid beta precursor protein binding family B member 1 interacting protein	1.15054	6.8201e-07	UP	1.80535	4.00089
Fcgr1	Fc receptor, IgG, high affinity I	2.1575	7.1175e-07	UP	1.0167	4.53523
Rnf213	ring finger protein 213	2.13743	7.1175e-07	UP	0.959954	4.2233
Mcm6	minichromosome maintenance complex component 6	1.07015	7.64786e-07	UP	1.84643	3.87127
Tnfrsf12a	tumor necrosis factor receptor superfamily, member 12a	1.52794	8.37542e-07	UP	3.12624	8.99642
Slfn5	schlafen 5	1.32312	8.72763e-07	UP	0.830611	2.07784
Msr1	macrophage scavenger receptor 1	4.34754	9.25158e-07	UP	0.10438	2.14143
Tk1	thymidine kinase 1	2.81341	9.40273e-07	UP	0.264784	1.86376
Parp14	poly (ADP-ribose) polymerase family, member 14	1.94379	9.50535e-07	UP	0.469765	1.80688
Tgfb1	transforming growth factor, beta 1	1.30186	9.59366e-07	UP	2.21135	5.44446
Ehd2	EH-domain containing 2	0.845386	9.59366e-07	UP	1.33682	2.39745
Isg15	ISG15 ubiquitin-like modifier	3.97424	9.59366e-07	UP	0.879684	13.8882
Fam111a	family with sequence similarity 111, member A	1.68758	9.62771e-07	UP	0.527614	1.69709
Plk1	polo like kinase 1	1.49022	9.99213e-07	UP	0.611088	1.70661
S100a13	S100 calcium binding protein A13	0.964621	1.00543e-06	UP	10.5002	20.4573
S100a11	S100 calcium binding protein A11	1.8386	1.00543e-06	UP	5.52152	19.7392
Tubb2b	tubulin, beta 2B class IIB	0.666799	1.10703e-06	UP	39.721	63.0429
Ptgr1	prostaglandin reductase 1	1.27684	1.11761e-06	UP	0.408166	0.990696
Gbp2	guanylate binding protein 2	2.27902	1.15983e-06	UP	1.07326	5.2083
Ccl4	C-C motif chemokine ligand 4	3.02058	1.21983e-06	UP	0.349221	2.84889
Birc5	baculoviral IAP repeat-containing 5	2.09171	1.22423e-06	UP	0.220523	0.939608
Mis18bp1	MIS18 binding protein 1	2.45379	1.22888e-06	UP	0.0522285	0.285286
Arhgap9	Rho GTPase activating protein 9	1.79468	1.23103e-06	UP	0.264609	0.914176
Ifi30	interferon gamma inducible protein 30	2.1509	1.32487e-06	UP	2.94283	13.069
Ifi44	interferon-induced protein 44	3.9043	1.32487e-06	UP	0.109996	1.65969
Ccl12	C-C motif chemokine ligand 12	4.27227	1.42895e-06	UP	0.632347	12.3245
Glipr2	GLI pathogenesis-related 2	1.63672	1.42895e-06	UP	1.67139	5.19119
Npl	N-acetylneuraminate pyruvate lyase	1.33601	1.43763e-06	UP	1.77644	4.4753
Lgals9	lectin, galactose binding, soluble 9	1.98636	1.50418e-06	UP	2.86921	11.3665
Usp18	ubiquitin specific peptidase 18	3.41369	1.51632e-06	UP	0.380221	4.06084
Rhoh	ras homolog family member H	1.79454	1.52837e-06	UP	0.0775976	0.266424
Ostf1	osteoclast stimulating factor 1	0.646719	1.52837e-06	UP	3.20462	5.00549
Iqgap1	IQ motif containing GTPase activating protein 1	0.568902	1.52837e-06	UP	4.05472	6.01107
Kif14	kinesin family member 14	1.97885	1.52837e-06	UP	0.0413258	0.161966
C1qb	complement component 1, q subcomponent, beta polypeptide	1.41207	1.53444e-06	UP	40.6111	108.058
Aldh1l2	aldehyde dehydrogenase 1 family, member L2	1.03368	1.54209e-06	UP	0.85813	1.75572
Gvin-ps7		1.44438	1.55613e-06	UP	0.320453	0.871466
Ctsh	cathepsin H	1.24468	1.58061e-06	UP	5.33933	12.6421
Laptm5	lysosomal-associated protein transmembrane 5	1.02428	1.58061e-06	UP	11.5395	23.4606
H2-Q4	histocompatibility 2, Q region locus 4	1.98867	1.66045e-06	UP	1.42877	5.66669
Ccnb2	cyclin B2	1.94758	1.77296e-06	UP	0.444028	1.70597
Mmp3	matrix metallopeptidase 3	8.44397	1.77296e-06	UP	0	0.654184
Ccl3	C-C motif chemokine ligand 3	2.84802	1.8845e-06	UP	0.471107	3.40348
Tm4sf1	transmembrane 4 superfamily member 1	1.43983	1.92417e-06	UP	1.73695	4.70638
Plaur	plasminogen activator, urokinase receptor	2.06672	1.9286e-06	UP	0.499898	2.08818
Dcn	decorin	0.679276	2.01319e-06	UP	7.33296	11.7213
Cavin3	caveolae associated 3	0.61761	2.08192e-06	UP	7.29652	11.1863
Casp1	caspase 1	1.20585	2.08192e-06	UP	0.764528	1.75349
Itgb2	integrin beta 2	1.50203	2.11511e-06	UP	2.26683	6.41679
Nlrc5	NLR family, CARD domain containing 5	2.90563	2.13341e-06	UP	0.113778	0.853276
C1qc	complement component 1, q subcomponent, C chain	1.42317	2.17723e-06	UP	36.1781	97.0042
Aurkb	aurora kinase B	2.63099	2.22136e-06	UP	0.158356	0.986057
Mir5107	microRNA 5107	1.86442	2.30457e-06	UP	4.65152	17.0267
Gm42928		2.23044	2.31009e-06	UP	0.0804733	0.377667
Tyrobp	TYRO protein tyrosine kinase binding protein	1.31115	2.33594e-06	UP	18.9441	46.967
Gbp9	guanylate-binding protein 9	1.13633	2.33594e-06	UP	0.619065	1.35963
Efemp2	epidermal growth factor-containing fibulin-like extracellular matrix protein 2	0.839978	2.37329e-06	UP	2.93194	5.23574
Ifi204	interferon activated gene 204	3.80759	2.46773e-06	UP	0.192186	2.70489
Ifit3	interferon-induced protein with tetratricopeptide repeats 3	2.67017	2.51039e-06	UP	3.65339	23.2572
Chaf1b	chromatin assembly factor 1, subunit B	2.2877	2.51265e-06	UP	0.18368	0.897144
Cdc20	cell division cycle 20	1.73806	2.842e-06	UP	0.485368	1.61326
Cdca3	cell division cycle associated 3	1.94586	2.85508e-06	UP	0.489836	1.87989
Emp3	epithelial membrane protein 3	1.62668	2.90549e-06	UP	1.44279	4.445
Nuf2	NUF2, NDC80 kinetochore complex component	1.25719	2.90809e-06	UP	0.552536	1.31401
Layn	layilin	1.1054	2.93158e-06	UP	1.19663	2.56489
Foxm1	forkhead box M1	1.4284	3.01779e-06	UP	0.469975	1.26123
Gm43302		2.22775	3.03719e-06	UP	0.187679	0.879272
Igfbp5	insulin-like growth factor binding protein 5	0.575817	3.15811e-06	UP	34.0392	50.7284
Csf1r	colony stimulating factor 1 receptor	0.682739	3.77789e-06	UP	19.9673	32.0424
Spc25	SPC25, NDC80 kinetochore complex component, homolog (S. cerevisiae)	2.23903	3.82438e-06	UP	0.183019	0.86502
Slfn8	schlafen 8	2.3312	3.82438e-06	UP	0.239262	1.20406
Rasal3	RAS protein activator like 3	1.01479	3.82438e-06	UP	0.800404	1.61184
Gm42674		2.2118	3.91602e-06	UP	2.61933	12.1331
Ccr5	C-C motif chemokine receptor 5	1.3364	4.03119e-06	UP	0.378306	0.954327
Sp100	nuclear antigen Sp100	1.55974	4.23021e-06	UP	0.613019	1.80474
Ifit1	interferon-induced protein with tetratricopeptide repeats 1	3.22978	4.29028e-06	UP	0.727758	6.83324
Gm21970		0.618742	4.31621e-06	UP	6.4995	9.96512
Ccl9	C-C motif chemokine ligand 9	2.19506	4.62412e-06	UP	0.308696	1.41462
Pycard	PYD and CARD domain containing	1.48434	4.78779e-06	UP	0.623869	1.74165
Ptpn6	protein tyrosine phosphatase, non-receptor type 6	1.47318	4.78779e-06	UP	1.66729	4.62496
ENSMUSG00000133723		1.6869	4.78779e-06	UP	0.149232	0.481157
C1qa	complement component 1, q subcomponent, alpha polypeptide	1.38064	4.78779e-06	UP	45.0759	117.352
Tgm1	transglutaminase 1, K polypeptide	4.40387	4.84849e-06	UP	0.349808	7.42508
Ecscr	endothelial cell surface expressed chemotaxis and apoptosis regulator	1.46607	4.91652e-06	UP	1.5716	4.33426
Fes	feline sarcoma oncogene	1.05876	4.91731e-06	UP	1.14102	2.3687
Gpr35	G protein-coupled receptor 35	2.11228	4.92816e-06	UP	0.0848031	0.367638
Fn1	fibronectin 1	0.767551	4.92816e-06	UP	8.23291	14.0121
Oasl2	2'-5' oligoadenylate synthetase-like 2	3.33828	5.1423e-06	UP	0.968429	9.8007
Oas1a	2'-5' oligoadenylate synthetase 1A	3.41207	5.1987e-06	UP	0.186899	1.99839
S100a6	S100 calcium binding protein A6 (calcyclin)	1.57827	5.20617e-06	UP	10.0112	29.8758
Plod1	procollagen-lysine, 2-oxoglutarate 5-dioxygenase 1	0.590994	5.22707e-06	UP	5.88077	8.84977
Tbxas1	thromboxane A synthase 1, platelet	1.3587	5.22707e-06	UP	0.627049	1.60106
Pon3	paraoxonase 3	1.16496	5.26905e-06	UP	0.943072	2.11175
Ccl11	C-C motif chemokine ligand 11	4.61041	5.26905e-06	UP	0.0184495	0.519044
Ptprc	protein tyrosine phosphatase receptor type C	1.38003	5.36701e-06	UP	0.742566	1.93104
Aqp4	aquaporin 4	0.690382	5.36701e-06	UP	17.2526	27.835
Gm29094		1.34899	5.36701e-06	UP	2.34323	5.9467
Trim30a	tripartite motif-containing 30A	2.25043	5.62909e-06	UP	0.512925	2.4398
Gusb	glucuronidase, beta	1.1202	5.67535e-06	UP	4.41977	9.60152
B2m	beta-2 microglobulin	1.00569	5.67535e-06	UP	53.9671	108.332
Ifi213	interferon activated gene 213	3.37408	5.67535e-06	UP	0.0120399	0.130288
S100a4	S100 calcium binding protein A4	2.38413	5.83148e-06	UP	2.02016	10.5579
Gm28177		1.47778	6.04791e-06	UP	4.60141	12.8105
Kif4	kinesin family member 4	1.20194	6.18978e-06	UP	0.286663	0.656673
Aif1	allograft inflammatory factor 1	1.23949	6.56906e-06	UP	3.87299	9.12212
Upp1	uridine phosphorylase 1	1.307	6.65755e-06	UP	0.878504	2.15767
Parp9	poly (ADP-ribose) polymerase family, member 9	1.79226	6.71735e-06	UP	0.807687	2.79518
Des	desmin	1.09913	6.84042e-06	UP	0.350641	0.745925
Cd52	CD52 antigen	2.53735	7.25663e-06	UP	2.06171	11.9823
Klk9	kallikrein related-peptidase 9	5.25677	7.61713e-06	UP	0.0137649	0.602143
Arl11	ADP-ribosylation factor-like 11	2.09557	8.06333e-06	UP	0.205562	0.879796
Spi1	Spi-1 proto-oncogene	1.55726	8.22395e-06	UP	1.28923	3.78922
Irgm2	immunity-related GTPase family M member 2	1.56842	8.22395e-06	UP	0.871897	2.5843
Gbp6	guanylate binding protein 6	1.93166	8.35496e-06	UP	0.478649	1.82519
Serpinh1	serine (or cysteine) peptidase inhibitor, clade H, member 1	0.774128	8.57611e-06	UP	5.43633	9.29152
Mrps6	mitochondrial ribosomal protein S6	0.721732	8.63804e-06	UP	19.923	32.8076
Samsn1	SAM domain, SH3 domain and nuclear localization signals, 1	1.38028	8.91168e-06	UP	0.587325	1.52442
Cybb	cytochrome b-245, beta polypeptide	2.30409	8.91168e-06	UP	0.182851	0.903042
Hcls1	hematopoietic cell specific Lyn substrate 1	1.31118	9.71791e-06	UP	2.29179	5.67707
Fabp7	fatty acid binding protein 7, brain	1.15371	9.95325e-06	UP	10.1517	22.5834
Phf11b	PHD finger protein 11B	3.95536	1.00491e-05	UP	0.14347	2.26192
Ctss	cathepsin S	0.89428	1.00491e-05	UP	38.3274	71.2171
Rrbp1	ribosome binding protein 1	0.512007	1.00962e-05	UP	11.6999	16.6801
Trim25	tripartite motif-containing 25	1.14833	1.03535e-05	UP	1.23718	2.7391
Unc93b1	unc-93 homolog B1, TLR signaling regulator	0.770795	1.051e-05	UP	6.1967	10.5596
Ftl1	ferritin light polypeptide 1	0.754242	1.0615e-05	UP	198.28	334.404
E2f8	E2F transcription factor 8	2.19692	1.07477e-05	UP	0.0981789	0.449269
Tgfbr2	transforming growth factor, beta receptor II	0.731436	1.0962e-05	UP	2.39406	3.97223
Samd9l	sterile alpha motif domain containing 9-like	1.26555	1.0962e-05	UP	0.756573	1.81585
Ccnd1	cyclin D1	0.731502	1.0962e-05	UP	12.5551	20.8383
Milr1	mast cell immunoglobulin like receptor 1	2.74915	1.11814e-05	UP	0.158452	1.0739
Oas2	2'-5' oligoadenylate synthetase 2	3.36551	1.11997e-05	UP	0.0859857	0.891655
Plek	pleckstrin	1.20462	1.13515e-05	UP	3.87871	8.93587
ENSMUSG00000127251		1.57944	1.14204e-05	UP	7.5313	22.5019
Stat1	signal transducer and activator of transcription 1	1.43088	1.14894e-05	UP	4.14909	11.1829
Eng	endoglin	0.556805	1.16218e-05	UP	5.07362	7.46375
Esco2	establishment of sister chromatid cohesion N-acetyltransferase 2	2.65635	1.18139e-05	UP	0.0446153	0.285419
Ttk	Ttk protein kinase	2.14416	1.30644e-05	UP	0.0753512	0.333609
Bst2	bone marrow stromal cell antigen 2	2.71682	1.3142e-05	UP	3.03344	19.9489
Arhgdib	Rho, GDP dissociation inhibitor beta	1.18226	1.32577e-05	UP	5.62594	12.7512
Slfn9	schlafen 9	2.43864	1.32577e-05	UP	0.157994	0.857154
Fgfrl1	fibroblast growth factor receptor-like 1	0.843685	1.32824e-05	UP	5.37823	9.64101
H2-K1	histocompatibility 2, K1, K region	1.17558	1.33705e-05	UP	12.5587	28.3551
Neil3	nei like 3 (E. coli)	2.10938	1.35245e-05	UP	0.0757577	0.325649
Htr2b	5-hydroxytryptamine (serotonin) receptor 2B	3.24326	1.36475e-05	UP	0.0480377	0.46483
Casp8	caspase 8	1.36073	1.36756e-05	UP	0.70286	1.7996
Cd84	CD84 antigen	1.65064	1.36756e-05	UP	0.488876	1.53432
Cxcl10	C-X-C motif chemokine ligand 10	3.96818	1.36756e-05	UP	0.257484	4.05556
Cdkn2c	cyclin dependent kinase inhibitor 2C	1.33388	1.36756e-05	UP	0.630876	1.58634
Lap3	leucine aminopeptidase 3	0.483347	1.40513e-05	UP	17.1162	23.9132
Csf3r	colony stimulating factor 3 receptor	0.692423	1.42248e-05	UP	2.22892	3.59403
Pla2g4a	phospholipase A2, group IVA (cytosolic, calcium-dependent)	0.911455	1.42248e-05	UP	1.14693	2.15092
Gsdmd	gasdermin D	1.13238	1.47975e-05	UP	1.12256	2.448
Ctsc	cathepsin C	1.5447	1.48788e-05	UP	1.65841	4.83665
Cenpa	centromere protein A	1.42971	1.50195e-05	UP	0.677231	1.81839
Ripk3	receptor-interacting serine-threonine kinase 3	2.93887	1.56227e-05	UP	0.0807098	0.625168
Ctsl	cathepsin L	0.844447	1.60622e-05	UP	11.3457	20.3677
Dysf	dysferlin	0.839285	1.608e-05	UP	0.635314	1.13374
Rhoc	ras homolog family member C	1.07023	1.608e-05	UP	7.45362	15.6333
Irf8	interferon regulatory factor 8	1.23259	1.62574e-05	UP	1.43851	3.37744
Inpp5d	inositol polyphosphate-5-phosphatase D	0.945388	1.62911e-05	UP	3.18949	6.13566
Zbp1	Z-DNA binding protein 1	3.80292	1.65367e-05	UP	0.11945	1.68657
Adgre5	adhesion G protein-coupled receptor E5	0.570552	1.68854e-05	UP	2.60593	3.87759
Oasl1	2'-5' oligoadenylate synthetase-like 1	3.96937	1.77796e-05	UP	0.0595083	0.947963
Piezo1	piezo-type mechanosensitive ion channel component 1	0.883537	1.83038e-05	UP	1.13924	2.09879
Phf11d	PHD finger protein 11D	3.02294	1.87729e-05	UP	0.170052	1.38528
Capg	capping actin protein, gelsolin like	2.25449	1.9353e-05	UP	1.78642	8.52563
Tnfsf10	tumor necrosis factor (ligand) superfamily, member 10	1.03635	1.9353e-05	UP	0.254712	0.527979
Cdca8	cell division cycle associated 8	1.48054	1.9353e-05	UP	0.587569	1.62957
Ulbp1	UL16 binding protein 1	1.7112	1.93673e-05	UP	0.0432896	0.140546
Lyn	LYN proto-oncogene, Src family tyrosine kinase	1.20982	1.93673e-05	UP	2.1679	5.00926
Uhrf1	ubiquitin-like, containing PHD and RING finger domains, 1	1.93818	1.9549e-05	UP	0.486762	1.86283
Hmmr	hyaluronan mediated motility receptor (RHAMM)	1.64883	2.04168e-05	UP	0.19504	0.609191
Gm49711		0.720958	2.05169e-05	UP	7.33886	12.0701
Cnn3	calponin 3, acidic	0.811103	2.07412e-05	UP	31.8765	55.9124
Cst7	cystatin F (leukocystatin)	3.21251	2.08187e-05	UP	0.296189	2.76061
Lrrc25	leucine rich repeat containing 25	2.03913	2.14521e-05	UP	0.277482	1.13959
Kif22	kinesin family member 22	1.23838	2.18305e-05	UP	0.599927	1.41121
Cyba	cytochrome b-245, alpha polypeptide	1.57668	2.18305e-05	UP	4.95592	14.7684
Vwa1	von Willebrand factor A domain containing 1	0.507503	2.18305e-05	UP	6.37459	9.06161
Vamp8	vesicle-associated membrane protein 8	0.835583	2.19136e-05	UP	2.27008	4.04392
Ankle1	ankyrin repeat and LEM domain containing 1	2.11805	2.39291e-05	UP	0.0985204	0.429305
Hpgds	hematopoietic prostaglandin D synthase	1.00284	2.4343e-05	UP	1.5215	3.04523
Evi2	ecotropic viral integration site 2	0.742152	2.45257e-05	UP	2.11283	3.5295
Irf7	interferon regulatory factor 7	3.44592	2.45257e-05	UP	0.659185	7.1946
Igfbp7	insulin-like growth factor binding protein 7	1.07558	2.51085e-05	UP	12.2228	25.7415
Rac2	Rac family small GTPase 2	1.53943	2.52915e-05	UP	0.974164	2.82866
Cenpe	centromere protein E	1.27529	2.57978e-05	UP	0.240563	0.579544
Neurl3	neuralized E3 ubiquitin protein ligase 3	1.51561	2.64944e-05	UP	0.267353	0.7613
Syk	spleen tyrosine kinase	1.04548	2.68079e-05	UP	0.668969	1.37866
Ifi209	interferon activated gene 209	3.62236	2.69315e-05	UP	0.0573376	0.719227
Spidr	scaffolding protein involved in DNA repair	0.98932	2.69746e-05	UP	0.803645	1.59184
Cd37	CD37 antigen	1.02678	2.73381e-05	UP	1.05267	2.14116
Sipa1	signal-induced proliferation associated gene 1	0.584906	2.73381e-05	UP	3.69119	5.52837
Itgb5	integrin beta 5	0.643306	2.73381e-05	UP	12.5889	19.6527
Lxn	latexin	0.46765	2.73381e-05	UP	22.0295	30.4419
Gm5431	predicted gene 5431	2.35176	2.73381e-05	UP	0.062092	0.317719
Cdca2	cell division cycle associated 2	2.3207	2.94067e-05	UP	0.0734826	0.366531
Cx3cr1	C-X3-C motif chemokine receptor 1	0.715189	2.94937e-05	UP	9.97146	16.3642
Gal3st4	galactose-3-O-sulfotransferase 4	1.03078	2.95049e-05	UP	0.959416	1.95143
Rab3il1	RAB3A interacting protein (rabin3)-like 1	0.735919	3.02792e-05	UP	1.77658	2.95427
Jpt2	Jupiter microtubule associated homolog 2	0.851476	3.09224e-05	UP	2.10121	3.7826
Cd93	CD93 antigen	1.18093	3.11332e-05	UP	0.791073	1.79219
Itgb1	integrin beta 1 (fibronectin receptor beta)	0.483076	3.11474e-05	UP	14.6477	20.4627
Lilrb4b	leukocyte immunoglobulin-like receptor, subfamily B, member 4B	3.73409	3.21258e-05	UP	0.131269	1.76468
Stab1	stabilin 1	1.28936	3.23018e-05	UP	2.60295	6.3599
Eif2ak2	eukaryotic translation initiation factor 2-alpha kinase 2	1.58059	3.23018e-05	UP	1.63767	4.89578
C3ar1	complement component 3a receptor 1	2.27615	3.24982e-05	UP	0.744429	3.6068
Cyth4	cytohesin 4	0.935162	3.32896e-05	UP	3.28401	6.27386
Fignl1	fidgetin-like 1	1.43129	3.33534e-05	UP	0.234311	0.627885
Ncf2	neutrophil cytosolic factor 2	1.08246	3.38288e-05	UP	1.07637	2.27284
Hmgb2	high mobility group box 2	1.07206	3.38288e-05	UP	1.43089	2.99909
Prr11	proline rich 11	1.63317	3.38288e-05	UP	0.193495	0.597932
Trim47	tripartite motif-containing 47	1.19116	3.42918e-05	UP	1.40601	3.20223
Ifi27l2a	interferon, alpha-inducible protein 27 like 2A	3.11027	3.43164e-05	UP	1.19085	10.3215
Rigi	RNA sensor RIG-I	1.75251	3.44874e-05	UP	1.09128	3.67483
Dbf4	DBF4 zinc finger	1.10151	3.91492e-05	UP	0.478018	1.02134
Odc1	ornithine decarboxylase, structural 1	0.565513	4.10359e-05	UP	22.2803	32.9565
Gbp7	guanylate binding protein 7	1.57451	4.19564e-05	UP	0.772986	2.30039
Ereg	epiregulin	5.87068	4.45736e-05	UP	0	0.0462547
Tspo	translocator protein	1.69453	4.52122e-05	UP	3.42364	11.0691
ENSMUSG00000115902		2.00288	4.64502e-05	UP	0.0501521	0.202798
Klhl6	kelch-like 6	1.58038	4.6984e-05	UP	0.642905	1.9189
Ifi203	interferon activated gene 203	2.26031	4.74496e-05	UP	0.201838	0.967274
Il33	interleukin 33	0.774819	4.78914e-05	UP	16.3391	27.9507
Myo1g	myosin IG	1.89036	4.8332e-05	UP	0.186486	0.69146
Card9	caspase recruitment domain family, member 9	0.953898	4.89975e-05	UP	0.868896	1.67323
Hck	hemopoietic cell kinase	1.61293	4.94403e-05	UP	0.99458	3.03802
Anxa5	annexin A5	0.449192	5.03638e-05	UP	23.0643	31.4675
Pmp22	peripheral myelin protein 22	0.545904	5.14656e-05	UP	9.37389	13.6811
Lgals3bp	lectin, galactoside-binding, soluble, 3 binding protein	1.68176	5.2756e-05	UP	8.4005	26.9462
Iigp1	interferon inducible GTPase 1	2.65822	5.28996e-05	UP	0.338205	2.13751
Igfbp2	insulin-like growth factor binding protein 2	0.878308	5.4232e-05	UP	17.4562	32.0681
Gngt2	guanine nucleotide binding protein (G protein), gamma transducing activity polypeptide 2	1.17531	5.51269e-05	UP	0.86197	1.93864
Ifit3b	interferon-induced protein with tetratricopeptide repeats 3B	1.91726	5.62245e-05	UP	2.11939	8.00221
Frmd8	FERM domain containing 8	0.584716	5.82733e-05	UP	5.01093	7.50831
Kif15	kinesin family member 15	1.76257	5.91155e-05	UP	0.121032	0.409378
F10	coagulation factor X	3.22124	5.91155e-05	UP	0.0189113	0.181315
BC028528	cDNA sequence BC028528	1.02093	5.9233e-05	UP	1.5035	3.04181
Ifitm3	interferon induced transmembrane protein 3	1.90272	6.0117e-05	UP	11.7787	44.0344
Psmb8	proteasome (prosome, macropain) subunit, beta type 8 (large multifunctional peptidase 7)	1.96255	6.03181e-05	UP	1.45232	5.65845
Tcirg1	T cell, immune regulator 1, ATPase, H+ transporting, lysosomal V0 protein A3	0.714071	6.03181e-05	UP	3.97323	6.51057
Adamtsl4	ADAMTS-like 4	0.705519	6.03181e-05	UP	2.3156	3.77862
Plcg2	phospholipase C, gamma 2	1.06787	6.03181e-05	UP	1.17379	2.45721
Oas1b	2'-5' oligoadenylate synthetase 1B	2.43535	6.03181e-05	UP	0.256235	1.38677
Gm56125		0.735526	6.05079e-05	UP	680.254	1132.25
Naip2	NLR family, apoptosis inhibitory protein 2	1.63278	6.10506e-05	UP	0.344406	1.06679
Lag3	lymphocyte-activation gene 3	0.880802	6.33594e-05	UP	1.84093	3.38488
Nupr1	nuclear protein transcription regulator 1	0.961256	6.33594e-05	UP	5.49863	10.6746
Arhgap30	Rho GTPase activating protein 30	1.11183	6.37216e-05	UP	0.970716	2.09379
Sdf2l1	stromal cell-derived factor 2-like 1	0.832612	6.3783e-05	UP	6.26735	11.1776
Bag3	BCL2-associated athanogene 3	0.697999	6.63149e-05	UP	3.30299	5.34633
Loxl1	lysyl oxidase-like 1	0.936322	6.70598e-05	UP	0.882064	1.67789
Adam8	a disintegrin and metallopeptidase domain 8	1.63242	6.78978e-05	UP	1.20993	3.74764
Gfap	glial fibrillary acidic protein	1.94372	7.08969e-05	UP	72.7538	279.88
Hk2	hexokinase 2	0.947166	7.17383e-05	UP	0.819207	1.57755
Tep1	telomerase associated protein 1	0.667743	7.17383e-05	UP	0.894647	1.41722
Gm20559	predicted gene, 20559	1.80952	7.17383e-05	UP	0.216287	0.757786
Hnrnpf	heterogeneous nuclear ribonucleoprotein F	0.421878	7.39967e-05	UP	10.3873	13.9068
Serpine1	serine (or cysteine) peptidase inhibitor, clade E, member 1	2.09615	7.63775e-05	UP	0.555767	2.37495
Slc15a3	solute carrier family 15, member 3	2.03588	7.98957e-05	UP	1.03306	4.2364
Dyrk4	dual-specificity tyrosine phosphorylation regulated kinase 4	2.4008	8.13528e-05	UP	0.0399821	0.212924
Psmb9	proteasome (prosome, macropain) subunit, beta type 9 (large multifunctional peptidase 2)	1.65919	8.17411e-05	UP	0.648261	2.04331
Gpx1	glutathione peroxidase 1	0.526339	8.68198e-05	UP	42.045	60.5097
Anxa3	annexin A3	1.00545	8.75671e-05	UP	3.33727	6.69691
Ifi203-ps	interferon activated gene 203, pseudogene	2.84844	8.75671e-05	UP	0.0508468	0.371678
Abi3	ABI family member 3	1.03218	8.78189e-05	UP	1.08632	2.21616
Ddx60	DExD/H box helicase 60	2.39477	9.15276e-05	UP	0.123706	0.650867
Apobec3	apolipoprotein B mRNA editing enzyme, catalytic polypeptide 3	1.43298	9.21432e-05	UP	0.980496	2.64242
Il21r	interleukin 21 receptor	1.18595	9.38554e-05	UP	0.660066	1.49564
Mcm3	minichromosome maintenance complex component 3	1.55649	9.5788e-05	UP	1.01462	2.9808
Tyms	thymidylate synthase	1.09438	9.85874e-05	UP	0.460509	0.982733
Kifc1	kinesin family member C1	1.22886	9.98155e-05	UP	0.493987	1.14711
Tlr1	toll-like receptor 1	1.74656	9.98155e-05	UP	0.219896	0.738999
Cd40	CD40 antigen	1.81516	0.000102236	UP	0.0601331	0.21465
Kntc1	kinetochore associated 1	1.53864	0.000103592	UP	0.110618	0.31973
Apoc2l	apolipoprotein C2 like	4.49775	0.000103736	UP	0.0262039	0.67779
Runx1	runt related transcription factor 1	1.48237	0.000104401	UP	0.164889	0.45903
Itpripl2	inositol 1,4,5-triphosphate receptor interacting protein-like 2	0.765373	0.000106305	UP	1.11978	1.90053
Naip6	NLR family, apoptosis inhibitory protein 6	1.10497	0.000106398	UP	0.140039	0.301393
Cd14	CD14 antigen	1.71076	0.00010757	UP	1.32853	4.34453
Litaf	LPS-induced TN factor	0.625137	0.00010897	UP	7.36431	11.3534
Fcgr4	Fc receptor, IgG, low affinity IV	3.14937	0.00010897	UP	0.238289	2.13071
Lpo	lactoperoxidase	1.23329	0.00011203	UP	0.366255	0.855404
Ifi207	interferon activated gene 207	3.44223	0.000113297	UP	0.128893	1.40822
Irgm1	immunity-related GTPase family M member 1	1.64078	0.000113297	UP	3.86417	12.0465
Il1rn	interleukin 1 receptor antagonist	4.59096	0.000113297	UP	0.0145538	0.382119
S1pr3	sphingosine-1-phosphate receptor 3	1.01266	0.000113765	UP	2.27937	4.59318
Ifi47	interferon gamma inducible protein 47	2.17181	0.000114604	UP	0.202022	0.909644
P2ry6	pyrimidinergic receptor P2Y, G-protein coupled, 6	1.36129	0.000115096	UP	1.21713	3.11975
Zc3hav1	zinc finger CCCH type, antiviral 1	1.16837	0.00011603	UP	1.04394	2.34393
H2-Ab1	histocompatibility 2, class II antigen A, beta 1	1.48021	0.00011603	UP	0.832835	2.31929
Prdx6	peroxiredoxin 6	0.514578	0.00011603	UP	64.3237	91.8735
Elk3	ELK3, member of ETS oncogene family	0.776932	0.000117638	UP	1.66039	2.8401
Prdx1	peroxiredoxin 1	0.379566	0.000117648	UP	37.9576	49.3661
Phf19	PHD finger protein 19	1.07677	0.000119382	UP	0.249984	0.525017
Cks2	CDC28 protein kinase regulatory subunit 2	1.19967	0.000119693	UP	0.796892	1.82057
Dhx58	DExH-box helicase 58	1.73787	0.000119969	UP	0.672611	2.2396
Grap	GRB2-related adaptor protein	0.831847	0.000120846	UP	1.77184	3.1427
Adora3	adenosine A3 receptor	1.26779	0.000124345	UP	0.268032	0.643845
Elf4	E74 like ETS transcription factor 4	1.43753	0.000126216	UP	0.285348	0.771414
Tnfrsf1a	tumor necrosis factor receptor superfamily, member 1a	1.31829	0.000128364	UP	5.32964	13.2852
Tor4a	torsin family 4, member A	0.928128	0.000128419	UP	0.968408	1.84067
Hmga2	high mobility group AT-hook 2	2.6726	0.000134551	UP	0.0232821	0.151678
Trim30d	tripartite motif-containing 30D	1.78724	0.000134589	UP	0.386062	1.3307
Cenpi	centromere protein I	1.45028	0.000135273	UP	0.127254	0.345184
Plekhg2	pleckstrin homology domain containing, family G (with RhoGef domain) member 2	0.742993	0.000135372	UP	1.18684	1.9812
Stat6	signal transducer and activator of transcription 6	0.593628	0.000136724	UP	3.53018	5.32061
Flna	filamin, alpha	0.486107	0.000138922	UP	13.0531	18.2775
Tnfrsf1b	tumor necrosis factor receptor superfamily, member 1b	1.00746	0.000139034	UP	1.04276	2.09158
Rtp4	receptor transporter protein 4	2.26636	0.000139047	UP	0.86145	4.14439
Mmrn2	multimerin 2	0.828991	0.000140543	UP	0.783977	1.39486
Slfn10-ps	schlafen 10, pseudogene	2.78343	0.000141727	UP	0.0263883	0.185044
Asf1b	anti-silencing function 1B histone chaperone	1.74778	0.000142785	UP	0.346257	1.16047
Il10rb	interleukin 10 receptor, beta	0.712727	0.000149073	UP	3.82901	6.25993
ENSMUSG00000134320		2.03224	0.000149835	UP	0.124358	0.507645
Ccl6	C-C motif chemokine ligand 6	1.40666	0.000153583	UP	0.95636	2.52812
Sgo1	shugoshin 1	2.19009	0.000154236	UP	0.0473446	0.213983
Apoc2	apolipoprotein C2	4.48373	0.000155061	UP	0.0246568	0.631882
Hmox1	heme oxygenase 1	1.68556	0.000155476	UP	3.24824	10.443
Guca1a	guanylate cyclase activator 1a (retina)	3.57522	0.000164573	UP	0.0228664	0.319884
Haspin	histone H3 associated protein kinase	2.26906	0.000167481	UP	0.0719537	0.345128
Pld4	phospholipase D family member 4	1.00657	0.000171651	UP	4.23946	8.51047
Casp4	caspase 4, apoptosis-related cysteine peptidase	2.00272	0.000172009	UP	0.187437	0.75186
Gna15	guanine nucleotide binding protein, alpha 15	1.10197	0.000172712	UP	0.868142	1.85035
Dock1	dedicator of cytokinesis 1	0.468765	0.000175548	UP	5.16233	7.13992
Tcstv4	Tcstv family member 4	3.3123	0.000175548	UP	0.0252536	0.262708
Eda2r	ectodysplasin A2 receptor	2.23379	0.000186979	UP	0.0557534	0.26384
Gm53046		1.50997	0.000186979	UP	0.237383	0.67488
Ddah2	DDAH family member 2, ADMA independent	0.575502	0.000192215	UP	5.40074	8.03393
Fcgr3	Fc receptor, IgG, low affinity III	1.18239	0.000196009	UP	9.8668	22.3807
Tgtp2	T cell specific GTPase 2	2.12206	0.000196009	UP	0.0740656	0.325848
Pnp	purine-nucleoside phosphorylase	0.749758	0.000198418	UP	3.36989	5.65618
Prcp	prolylcarboxypeptidase (angiotensinase C)	0.528789	0.000198577	UP	2.8586	4.11655
Rps27l	ribosomal protein S27-like	0.774543	0.000199078	UP	8.29024	14.1331
Steap3	STEAP family member 3	0.654835	0.000203704	UP	0.84878	1.33476
Sp140	Sp140 nuclear body protein	1.31826	0.000203928	UP	0.252198	0.623485
Rsad2	radical S-adenosyl methionine domain containing 2	2.53218	0.000205205	UP	0.31807	1.84122
Gm43720		0.757	0.000207803	UP	0.849311	1.43082
Slc11a1	solute carrier family 11 (proton-coupled divalent metal ion transporters), member 1	1.10578	0.000207803	UP	1.09503	2.35655
Igtp	interferon gamma induced GTPase	1.61957	0.000209505	UP	1.98962	6.10969
Xaf1	XIAP associated factor 1	1.53049	0.000216188	UP	1.27745	3.68497
Cyb5r1	cytochrome b5 reductase 1	0.570723	0.00022055	UP	8.53901	12.6712
Dnase2a	deoxyribonuclease II alpha	1.13159	0.000225836	UP	1.828	3.99698
Pdlim4	PDZ and LIM domain 4	1.0713	0.000226092	UP	6.55167	13.7501
Knstrn	kinetochore-localized astrin/SPAG5 binding	1.2976	0.000231913	UP	0.327334	0.801452
Gins2	GINS complex subunit 2	1.19345	0.000237142	UP	0.245868	0.558976
Parvg	parvin, gamma	0.831442	0.000237142	UP	2.03279	3.6069
Itga5	integrin alpha 5 (fibronectin receptor alpha)	0.994721	0.000242374	UP	1.42667	2.83782
Irag2	inositol 1,4,5-triphosphate receptor associated 2	0.971197	0.00024478	UP	0.589033	1.15101
Sp110	Sp110 nuclear body protein	1.76217	0.000246204	UP	0.568725	1.92517
Itga6	integrin alpha 6	0.767641	0.000251018	UP	3.99292	6.79424
Ifi27	interferon, alpha-inducible protein 27	0.755085	0.000251018	UP	15.9433	26.88
Cd53	CD53 antigen	1.29251	0.000256411	UP	2.75658	6.74295
Wdfy4	WD repeat and FYVE domain containing 4	1.16361	0.000258044	UP	0.36541	0.816798
Pmf1	polyamine-modulated factor 1	0.746504	0.000258044	UP	2.96147	4.94306
Pik3r5	phosphoinositide-3-kinase regulatory subunit 5	1.05156	0.000261102	UP	0.836203	1.72887
Gm50461		2.88095	0.000264737	UP	0.0403889	0.317945
Cd151	CD151 antigen	0.610389	0.000266741	UP	10.2995	15.7054
Cdc6	cell division cycle 6	1.85577	0.000271396	UP	0.0792726	0.286178
Kdr	kinase insert domain protein receptor	0.796053	0.00027186	UP	1.18018	2.05223
Pik3cg	phosphatidylinositol-4,5-bisphosphate 3-kinase catalytic subunit gamma	0.878255	0.000277517	UP	0.609083	1.11705
Hspb1	heat shock protein 1	1.8189	0.000289373	UP	3.65644	12.8969
Tlr2	toll-like receptor 2	2.21557	0.000297066	UP	0.613515	2.85007
Apobr	apolipoprotein B receptor	1.64057	0.000301552	UP	0.275378	0.857766
Iigp1c	interferon inducible GTPase 1C	2.81938	0.00030224	UP	0.0721166	0.512277
Ctsb	cathepsin B	0.523751	0.000310107	UP	120.558	173.316
Irak4	interleukin-1 receptor-associated kinase 4	0.928485	0.00032325	UP	0.339361	0.64363
P2ry2	purinergic receptor P2Y, G-protein coupled 2	1.6175	0.000323842	UP	0.144626	0.443388
AA467197	expressed sequence AA467197	2.42986	0.000325506	UP	0.184443	0.997885
S100a10	S100 calcium binding protein A10 (calpactin)	0.84652	0.000327101	UP	18.6132	33.4293
Eme1	essential meiotic structure-specific endonuclease 1	2.36753	0.000327976	UP	0.0526307	0.275945
Rab32	RAB32, member RAS oncogene family	1.503	0.000328985	UP	0.790095	2.23556
Klk8	kallikrein related-peptidase 8	1.37402	0.000335092	UP	0.984462	2.53884
Ifi208	interferon activated gene 208	4.29759	0.000335754	UP	0.00679499	0.15258
Tln1	talin 1	0.477255	0.000342031	UP	7.27714	10.126
Serpinf1	serine (or cysteine) peptidase inhibitor, clade F, member 1	0.601343	0.000347257	UP	4.40125	6.66243
Gm43802		1.61383	0.000347257	UP	1.44139	4.40219
Ikzf1	IKAROS family zinc finger 1	1.04677	0.000347903	UP	0.509006	1.04941
Rab29	RAB29, member RAS oncogene family	0.877277	0.000349037	UP	2.0029	3.65399
Cmklr1	chemerin chemokine-like receptor 1	1.12287	0.000352245	UP	1.28235	2.78773
ENSMUSG00000138754		3.54007	0.000352245	UP	0.0218006	0.278165
Tifab	TRAF-interacting protein with forkhead-associated domain, family member B	0.798914	0.000355734	UP	0.891809	1.54804
Zeb2os	zinc finger E-box binding homeobox 2, opposite strand	0.701931	0.000357151	UP	1.66034	2.69623
Lrrk1	leucine-rich repeat kinase 1	0.754238	0.000367324	UP	0.713007	1.19885
Dtx3l	deltex 3-like, E3 ubiquitin ligase	1.11909	0.000368179	UP	0.920706	1.9965
Lcp2	lymphocyte cytosolic protein 2	1.28494	0.000372778	UP	0.714317	1.73812
Rplp0	ribosomal protein lateral stalk subunit P0	0.524757	0.000381575	UP	112.91	162.405
Traf3ip3	TRAF3 interacting protein 3	1.08569	0.000384556	UP	0.331091	0.699117
Gvin2	GTPase, very large interferon inducible, family member 2	1.81994	0.000390917	UP	0.0176889	0.0632746
Epha2	Eph receptor A2	1.07589	0.000394145	UP	0.302543	0.632868
Hspb6	heat shock protein, alpha-crystallin-related, B6	1.11652	0.000414068	UP	3.93809	8.52783
Hspg2	perlecan (heparan sulfate proteoglycan 2)	0.581243	0.000414068	UP	0.845911	1.26551
Npc2	NPC intracellular cholesterol transporter 2	0.464215	0.000422456	UP	15.096	20.8112
Tgfbi	transforming growth factor, beta induced	2.12578	0.000429219	UP	2.02425	8.83513
Ccl2	C-C motif chemokine ligand 2	3.56065	0.000429835	UP	0.297573	3.54301
Myd88	myeloid differentiation primary response gene 88	0.901103	0.000429835	UP	2.57793	4.8015
Il2rg	interleukin 2 receptor, gamma chain	1.57982	0.000429835	UP	0.431689	1.28776
Cela1	chymotrypsin-like elastase family, member 1	1.23196	0.000436898	UP	0.948613	2.22181
Mapkapk3	mitogen-activated protein kinase-activated protein kinase 3	0.814578	0.000462442	UP	0.989084	1.73409
E2f2	E2F transcription factor 2	1.35048	0.000472325	UP	0.204547	0.519354
H2-D1	histocompatibility 2, D region locus 1	0.883402	0.000482505	UP	16.9522	31.2606
Sdc1	syndecan 1	1.17683	0.000486122	UP	0.360497	0.813521
Haao	3-hydroxyanthranilate 3,4-dioxygenase	1.88795	0.000487318	UP	0.0900609	0.336636
Nlrp1b	NLR family, pyrin domain containing 1B	1.14832	0.00048762	UP	0.10409	0.233075
Tpt1	tumor protein, translationally-controlled 1	0.405014	0.000490139	UP	201.67	266.983
Ccna2	cyclin A2	1.1665	0.000495483	UP	0.719333	1.60948
Cdkn3	cyclin dependent kinase inhibitor 3	1.78114	0.000503866	UP	0.0927927	0.317448
Hmga1	high mobility group AT-hook 1	0.512811	0.00050865	UP	16.9333	24.1446
Anxa4	annexin A4	0.811231	0.000514095	UP	1.61044	2.8191
Ctnna1	catenin alpha 1	0.344302	0.000514095	UP	17.3991	22.0766
Cd300ld	CD300 molecule like family member d	2.2296	0.000514095	UP	0.071131	0.337301
ENSMUSG00000131446		2.94227	0.000514095	UP	0.0437157	0.349022
Ttf2	transcription termination factor, RNA polymerase II	0.898701	0.000514095	UP	0.486199	0.90378
Brip1os	BRCA1 interacting protein C-terminal helicase 1, opposite strand	0.531649	0.000517924	UP	1.61478	2.33125
Smc4	structural maintenance of chromosomes 4	0.719617	0.000526465	UP	1.47691	2.427
F830016B08Rik	RIKEN cDNA F830016B08 gene	2.87552	0.00052911	UP	0.0334972	0.249002
Arap3	ArfGAP with RhoGAP domain, ankyrin repeat and PH domain 3	0.526112	0.000543829	UP	1.58733	2.28437
Treml2	triggering receptor expressed on myeloid cells-like 2	2.46776	0.000548915	UP	0.0912361	0.506021
Slc7a7	solute carrier family 7 (cationic amino acid transporter, y+ system), member 7	1.16786	0.000564482	UP	0.573534	1.2848
Mcm5	minichromosome maintenance complex component 5	0.989909	0.000565963	UP	1.33705	2.64993
Il1rl2	interleukin 1 receptor-like 2	0.970494	0.000579056	UP	0.224779	0.435704
9330188P03Rik	RIKEN cDNA 9330188P03 gene	0.914812	0.00058289	UP	0.292739	0.54929
Oas1g	2'-5' oligoadenylate synthetase 1G	3.4112	0.000585165	UP	0.0305136	0.337769
Cdsn	corneodesmosin	0.790733	0.000587426	UP	0.631331	1.08181
Ifi211	interferon activated gene 211	3.90655	0.000588094	UP	0.0449791	0.696991
Racgap1	Rac GTPase-activating protein 1	0.524347	0.000591368	UP	3.71642	5.33634
Slco2b1	solute carrier organic anion transporter family, member 2b1	0.580222	0.000600776	UP	3.76645	5.62705
Snx20	sorting nexin 20	1.09372	0.000611919	UP	0.581454	1.23419
Rrm1	ribonucleotide reductase M1	0.473659	0.000623962	UP	5.00191	6.93718
Erap1	endoplasmic reticulum aminopeptidase 1	0.657498	0.00062491	UP	1.82587	2.87553
Tmem37	transmembrane protein 37	1.28074	0.000642735	UP	0.531938	1.28661
Ifih1	interferon induced with helicase C domain 1	1.36981	0.000642735	UP	0.786601	2.03082
Lilrb4a	leukocyte immunoglobulin-like receptor, subfamily B, member 4A	3.35499	0.000647938	UP	0.563967	5.78842
Cd48	CD48 antigen	1.60617	0.000649037	UP	0.614721	1.87032
Abcc3	ATP-binding cassette, sub-family C member 3	0.899239	0.000668856	UP	0.743815	1.38359
B3gnt5	UDP-GlcNAc:betaGal beta-1,3-N-acetylglucosaminyltransferase 5	1.12835	0.000668856	UP	0.12612	0.274752
Psd4	pleckstrin and Sec7 domain containing 4	0.969948	0.000671716	UP	0.144668	0.282826
Slamf9	SLAM family member 9	1.91076	0.000677058	UP	0.798242	3.00175
Arhgap45	Rho GTPase activating protein 45	0.722235	0.000703413	UP	1.97963	3.26205
Fgfr4	fibroblast growth factor receptor 4	1.9455	0.000711461	UP	0.0573539	0.220801
Trim34a	tripartite motif-containing 34A	1.37096	0.000713859	UP	0.508327	1.31278
Parp12	poly (ADP-ribose) polymerase family, member 12	1.03889	0.00072569	UP	2.81852	5.78495
Vwa5a	von Willebrand factor A domain containing 5A	0.750556	0.00072569	UP	3.69175	6.20488
Sqor	sulfide quinone oxidoreductase	0.5318	0.000731325	UP	1.81955	2.63533
Lpcat2	lysophosphatidylcholine acyltransferase 2	0.635602	0.00074477	UP	3.14154	4.86623
ENSMUSG00000140926		1.8147	0.00075448	UP	0.0469245	0.168324
Gm49342		0.783326	0.000766019	UP	8.16395	14.0208
Kif23	kinesin family member 23	0.825923	0.000771158	UP	0.494833	0.878386
Cd300c2	CD300C molecule 2	1.04126	0.000775674	UP	2.42301	4.97249
Gbp4	guanylate binding protein 4	1.1358	0.00078241	UP	0.22322	0.490686
Mtmr11	myotubularin related protein 11	0.73967	0.000784268	UP	3.56815	5.9521
H2-Aa	histocompatibility 2, class II antigen A, alpha	1.16094	0.000789443	UP	0.980474	2.19524
C5ar1	complement component 5a receptor 1	2.1827	0.000812453	UP	0.506445	2.29995
Bach2os	BTB and CNC homology 2, opposite strand	2.3531	0.000819719	UP	0.0522507	0.268964
Lyz2	lysozyme 2	1.78429	0.000826756	UP	6.78404	23.3665
Tasl	TLR adaptor interacting with endolysosomal SLC15A4	2.24511	0.000828104	UP	0.050812	0.241007
Sox7	SRY (sex determining region Y)-box 7	1.00562	0.000834414	UP	0.335296	0.674233
Ecm1	extracellular matrix protein 1	0.911803	0.000842471	UP	3.62994	6.81349
Tes	testin LIM domain protein	0.949254	0.000846069	UP	0.50994	0.979691
Sgpl1	sphingosine phosphate lyase 1	0.513385	0.000853039	UP	8.8519	12.6254
Emilin1	elastin microfibril interfacer 1	0.92932	0.00086484	UP	0.723922	1.37585
Tap1	transporter 1, ATP-binding cassette, sub-family B (MDR/TAP)	1.6653	0.000873899	UP	0.978876	3.10186
Chi3l1	chitinase 3 like 1	1.12444	0.000886294	UP	4.38044	9.54357
Thbd	thrombomodulin	0.747708	0.000886294	UP	2.7454	4.61296
Slfn4	schlafen 4	3.99678	0.000886294	UP	0.0255375	0.417761
Plac8	placenta-specific 8	3.20131	0.00089566	UP	0.056506	0.538003
Socs3	suppressor of cytokine signaling 3	1.63999	0.000906437	UP	1.8996	5.91815
Prdm1	PR domain containing 1, with ZNF domain	1.10449	0.000930352	UP	0.107456	0.231822
Bcl3	B cell leukemia/lymphoma 3	2.13952	0.000944448	UP	0.483093	2.13131
Ncapg2	non-SMC condensin II complex, subunit G2	0.648395	0.000992609	UP	0.930921	1.45573
Gm49339		3.32895	0.00100803	UP	0.590621	5.95244
Gpr183	G protein-coupled receptor 183	1.25498	0.00101969	UP	0.322341	0.768872
Hcar2	hydroxycarboxylic acid receptor 2	2.66027	0.00102742	UP	0.0677499	0.432532
Mir147	microRNA 147	2.59298	0.00105885	UP	1.02079	6.21344
Trim12c	tripartite motif-containing 12C	0.881884	0.00106339	UP	0.639435	1.17539
Plekho1	pleckstrin homology domain containing, family O member 1	0.462782	0.00106542	UP	12.9901	17.8904
Timp1	tissue inhibitor of metalloproteinase 1	2.79473	0.00107341	UP	1.26077	8.76293
Fermt3	fermitin family member 3	1.26988	0.00110719	UP	1.84073	4.43411
Rhbdf2	rhomboid 5 homolog 2	0.989261	0.0011282	UP	0.388072	0.76658
Hlx	H2.0-like homeobox	1.29366	0.00113724	UP	0.198224	0.483169
Ncaph	non-SMC condensin I complex, subunit H	1.26446	0.00113724	UP	0.476825	1.13806
Slc14a1	solute carrier family 14 (urea transporter), member 1	0.972945	0.00116855	UP	3.21947	6.31486
Sting1	stimulator of interferon response cGAMP interactor 1	1.00923	0.00117609	UP	1.28336	2.57382
Oas3	2'-5' oligoadenylate synthetase 3	3.57967	0.00117711	UP	0.0211423	0.259998
Pxdc1	PX domain containing 1	0.646529	0.00121003	UP	1.65293	2.58477
Naip5	NLR family, apoptosis inhibitory protein 5	1.07939	0.00125836	UP	0.284864	0.600772
Cdt1	chromatin licensing and DNA replication factor 1	0.943788	0.0012764	UP	0.933189	1.78862
Ncf4	neutrophil cytosolic factor 4	1.38839	0.00127747	UP	0.641028	1.67164
Gm45193		0.843117	0.00128618	UP	2.96244	5.30442
Tmem119	transmembrane protein 119	0.701889	0.00129139	UP	9.49603	15.4321
Parp10	poly (ADP-ribose) polymerase family, member 10	1.5215	0.00129288	UP	0.574671	1.64713
Trim56	tripartite motif-containing 56	0.704329	0.00131261	UP	1.27859	2.08144
Rnase4	ribonuclease, RNase A family 4	0.77311	0.00131261	UP	7.84273	13.3851
Sbno2	strawberry notch 2	0.921671	0.00132206	UP	4.60158	8.7127
9930111J21Rik2	RIKEN cDNA 9930111J21 gene 2	0.942843	0.00133026	UP	0.225726	0.433822
Lpxn	leupaxin	1.34424	0.00134657	UP	0.714312	1.80754
Renbp	renin binding protein	0.983447	0.00136089	UP	2.04567	4.04275
Slfn2	schlafen 2	1.75893	0.00140175	UP	0.931496	3.14912
Fxyd1	FXYD domain-containing ion transport regulator 1	0.510472	0.00140591	UP	18.5108	26.3388
Fam167b	family with sequence similarity 167, member B	1.98258	0.0014109	UP	0.154309	0.607161
Siglec1	sialic acid binding Ig-like lectin 1, sialoadhesin	3.07126	0.00144546	UP	0.0815336	0.687505
Wwtr1	WW domain containing transcription regulator 1	0.560908	0.00146136	UP	3.12049	4.59631
Asap3	ArfGAP with SH3 domain, ankyrin repeat and PH domain 3	0.629191	0.00152157	UP	1.41136	2.17877
Gltp	glycolipid transfer protein	0.420642	0.00153099	UP	21.2674	28.4464
Helz2	helicase with zinc finger 2, transcriptional coactivator	0.91783	0.00153361	UP	0.584211	1.10292
Gm6548	eukaryotic translation elongation factor 1 alpha 1 pseudogene	1.45642	0.00153593	UP	2.10237	5.75899
Gm20234	predicted gene, 20234	1.84904	0.00156551	UP	0.0440481	0.157963
Lpl	lipoprotein lipase	0.488947	0.00159726	UP	4.63578	6.49988
Gng11	guanine nucleotide binding protein (G protein), gamma 11	0.633472	0.00160892	UP	6.13697	9.51421
Trem6l	triggering receptor expressed on myeloid cells-like 6	2.09301	0.00163007	UP	0.0522556	0.22494
Tec	tec protein tyrosine kinase	1.0875	0.00163007	UP	0.530651	1.12178
Ms4a6d	membrane-spanning 4-domains, subfamily A, member 6D	2.44879	0.00164509	UP	0.710041	3.88066
Bgn	biglycan	0.711848	0.00164509	UP	5.82866	9.53855
Gm43197		1.79004	0.00165266	UP	0.0858682	0.298267
Trim12a	tripartite motif-containing 12A	0.958655	0.00165266	UP	0.796346	1.5421
Csf2rb	colony stimulating factor 2 receptor, beta, low-affinity (granulocyte-macrophage)	1.66485	0.00166153	UP	0.334327	1.05986
Htra3	HtrA serine peptidase 3	0.654556	0.00166946	UP	1.35744	2.13289
Tcn2	transcobalamin 2	0.513487	0.00170139	UP	7.96143	11.3586
Rbp1	retinol binding protein 1, cellular	0.580772	0.00175752	UP	3.38268	5.04722
Tlr4	toll-like receptor 4	1.275	0.00181157	UP	0.21604	0.522739
Rad51	RAD51 recombinase	1.03902	0.00182832	UP	0.340095	0.69577
Cd36	CD36 molecule	0.860666	0.00185242	UP	0.309688	0.55976
Mdfi	MyoD family inhibitor	1.5738	0.00185361	UP	0.165156	0.486672
Tmem198b	transmembrane protein 198b	0.493604	0.00186371	UP	3.68672	5.1865
Pros1	protein S (alpha)	1.0499	0.00188296	UP	4.06396	8.4093
Tfpi	tissue factor pathway inhibitor	0.57544	0.00190134	UP	0.635389	0.946882
Pilra	paired immunoglobin-like type 2 receptor alpha	1.49188	0.00190616	UP	0.151614	0.426538
Nfkb2	nuclear factor of kappa light polypeptide gene enhancer in B cells 2, p49/p100	0.896413	0.00190616	UP	0.722488	1.34123
Axl	AXL receptor tyrosine kinase	0.410328	0.00190616	UP	11.9173	15.8294
Lgi4	leucine-rich repeat LGI family, member 4	0.680936	0.00190936	UP	9.76229	15.6421
Jak3	Janus kinase 3	0.742275	0.00191956	UP	1.60216	2.6757
Ifi206	interferon activated gene 206	4.25505	0.00192077	UP	0.0131891	0.269427
AW112010	expressed sequence AW112010	1.32595	0.00200118	UP	0.278494	0.697173
2610203C22Rik	RIKEN cDNA 2610203C22 gene	1.05326	0.00200118	UP	0.064887	0.133573
Nek6	NIMA (never in mitosis gene a)-related expressed kinase 6	0.538851	0.00200584	UP	2.78791	4.04685
Cldn5	claudin 5	0.62038	0.00200584	UP	13.0441	20.0456
Myc	myelocytomatosis oncogene	0.904464	0.0020167	UP	1.43583	2.68191
Gcnt1	glucosaminyl (N-acetyl) transferase 1, core 2	0.879594	0.00202757	UP	0.753435	1.38496
Lyl1	lymphoblastomic leukemia 1	0.988831	0.00206931	UP	0.766677	1.52772
Galnt6	polypeptide N-acetylgalactosaminyltransferase 6	0.501435	0.00208483	UP	6.17176	8.72888
Mfsd1	major facilitator superfamily domain containing 1	0.403327	0.00208483	UP	8.10016	10.7052
Sh3tc1	SH3 domain and tetratricopeptide repeats 1	0.686043	0.00209214	UP	0.495452	0.790221
Emp2	epithelial membrane protein 2	0.421144	0.0021575	UP	5.10274	6.82478
P4ha3	procollagen-proline, 2-oxoglutarate 4-dioxygenase (proline 4-hydroxylase), alpha polypeptide III	0.908596	0.00215754	UP	1.94094	3.6333
Dennd1c	DENN domain containing 1C	0.745599	0.00215754	UP	0.639165	1.07112
Ly6g6e	lymphocyte antigen 6 family member G6E	0.930814	0.00216429	UP	1.35803	2.57451
Tal1	T cell acute lymphocytic leukemia 1	0.642498	0.00216741	UP	0.724461	1.13572
Tor3a	torsin family 3, member A	1.05358	0.00217709	UP	2.13238	4.42114
Tax1bp3	Tax1 (human T cell leukemia virus type I) binding protein 3	0.727995	0.00223346	UP	1.75406	2.88962
Ppp1r18	protein phosphatase 1, regulatory subunit 18	0.847554	0.00224704	UP	1.94422	3.49277
Tlr13	toll-like receptor 13	1.45637	0.00224917	UP	0.812248	2.22709
H2-Eb1	histocompatibility 2, class II antigen E beta	1.16445	0.0022773	UP	0.66845	1.5043
Troap	trophinin associated protein	1.65468	0.00232874	UP	0.111916	0.353396
Gm43351	predicted gene 43351	2.07355	0.00233434	UP	0.0788858	0.330823
Micall2	MICAL-like 2	0.68555	0.00239897	UP	0.761197	1.22035
Cdh5	cadherin 5	0.5718	0.00240423	UP	3.0852	4.58182
Sardh	sarcosine dehydrogenase	0.429856	0.00241732	UP	2.70087	3.63502
Ptafr	platelet-activating factor receptor	0.835982	0.00245276	UP	0.385601	0.685252
Fgr	FGR proto-oncogene, Src family tyrosine kinase	1.60993	0.00245276	UP	0.104632	0.318596
Selplg	selectin, platelet (p-selectin) ligand	0.50797	0.00246379	UP	15.6036	22.1725
Epsti1	epithelial stromal interaction 1	1.6653	0.00251795	UP	0.344715	1.09127
Ifi35	interferon-induced protein 35	1.3446	0.00251916	UP	1.48354	3.75779
Nfatc1	nuclear factor of activated T cells, cytoplasmic, calcineurin dependent 1	0.518972	0.00252584	UP	0.856191	1.22465
Ldlrap1	low density lipoprotein receptor adaptor protein 1	0.610999	0.00257874	UP	0.806648	1.23106
Rbl1	RB transcriptional corepressor like 1	1.09531	0.00258158	UP	0.40705	0.866676
Hspb8	heat shock protein 8	0.681851	0.00258559	UP	8.56635	13.724
Gm26740	predicted gene, 26740	1.52381	0.00260334	UP	0.0330187	0.0940305
Dap	death-associated protein	0.701588	0.0026464	UP	2.93743	4.76756
Tmed10	transmembrane p24 trafficking protein 10	0.301574	0.00267933	UP	40.193	49.5121
Nme2	NME/NM23 nucleoside diphosphate kinase 2	0.478007	0.00274808	UP	41.0735	57.1676
Cep55	centrosomal protein 55	1.79444	0.00279285	UP	0.130696	0.450648
Adamts1	ADAM metallopeptidase with thrombospondin type 1 motif 1	1.18456	0.00279331	UP	2.56999	5.8381
Fcgr2b	Fc receptor, IgG, low affinity IIb	1.59805	0.00281749	UP	1.18758	3.59429
Adcy7	adenylate cyclase 7	0.470632	0.00284164	UP	1.792	2.48085
Sgo2a	shugoshin 2A	0.903961	0.00284164	UP	0.228036	0.426621
Cdk6	cyclin dependent kinase 6	0.837373	0.00285553	UP	0.315692	0.561274
Fxyd5	FXYD domain-containing ion transport regulator 5	0.557241	0.00288981	UP	3.51176	5.15779
Mcm2	minichromosome maintenance complex component 2	0.870705	0.00293517	UP	1.57475	2.87208
Pdcd1	programmed cell death 1	2.78897	0.00295227	UP	0.0412981	0.292784
Shcbp1	Shc SH2-domain binding protein 1	1.24445	0.00297495	UP	0.269015	0.631892
Cstb	cystatin B	0.526165	0.0029774	UP	21.1826	30.4547
Ccdc80	coiled-coil domain containing 80	0.483576	0.00301077	UP	1.6502	2.30286
Sh3pxd2b	SH3 and PX domains 2B	0.444332	0.00309585	UP	3.73409	5.07722
Edn1	endothelin 1	0.760622	0.00309585	UP	0.807407	1.35842
Gng5	G protein subunit gamma 5	0.576839	0.00310066	UP	3.17454	4.72667
Aebp1	AE binding protein 1	0.508387	0.00314669	UP	5.63007	8.00484
Arhgap11a	Rho GTPase activating protein 11A	0.909366	0.00319392	UP	0.746117	1.399
Plcb3	phospholipase C, beta 3	0.420626	0.00319541	UP	5.01313	6.70217
Ncf1	neutrophil cytosolic factor 1	1.24283	0.00322495	UP	3.01383	7.12846
Thoc6	THO complex 6	0.528967	0.00324661	UP	2.38317	3.43645
Tmbim1	transmembrane BAX inhibitor motif containing 1	0.411694	0.00331661	UP	3.78067	5.02794
Cmtm7	CKLF-like MARVEL transmembrane domain containing 7	0.777834	0.00331661	UP	1.32751	2.26673
Rsu1	Ras suppressor protein 1	0.387277	0.00337409	UP	8.78603	11.489
Triobp	TRIO and F-actin binding protein	0.435511	0.00339616	UP	1.33468	1.80116
H2-M3	histocompatibility 2, M region locus 3	0.704538	0.00339616	UP	1.54043	2.50298
Ptx3	pentraxin related gene	2.4412	0.00339844	UP	0.208726	1.13928
Siglecf	sialic acid binding Ig-like lectin F	1.38153	0.00341814	UP	0.127278	0.329744
Ccdc190	coiled-coil domain containing 190	0.490523	0.00341814	UP	7.23475	10.1536
Ifit2	interferon-induced protein with tetratricopeptide repeats 2	1.021	0.00342716	UP	3.33066	6.75646
Myl12a	myosin, light chain 12A, regulatory, non-sarcomeric	0.577494	0.00343112	UP	6.69218	9.97425
Parp3	poly (ADP-ribose) polymerase family, member 3	1.28372	0.00343603	UP	2.07794	5.05562
Mexis	macrophage expressed LXRa(NR1H3)-dependent amplifier of Abca1 transcription lncRNA	2.0842	0.00343603	UP	0.0284318	0.120618
Ifnar2	interferon (alpha and beta) receptor 2	0.429187	0.00344421	UP	4.64246	6.24221
Taldo1	transaldolase 1	0.314387	0.00346288	UP	46.3951	57.6608
Dscc1	DNA replication and sister chromatid cohesion 1	1.94186	0.00346991	UP	0.0653768	0.259686
Notch3	notch 3	0.434948	0.0034846	UP	1.85701	2.51306
Tpcn2	two pore segment channel 2	0.682933	0.00350841	UP	1.20152	1.92184
Dcps	decapping enzyme, scavenger	0.393024	0.00355595	UP	6.4873	8.50017
Sphk1	sphingosine kinase 1	0.786962	0.00357061	UP	0.754742	1.29514
Sash3	SAM and SH3 domain containing 3	0.93121	0.00358924	UP	0.773574	1.47027
Psme2	proteasome (prosome, macropain) activator subunit 2 (PA28 beta)	0.524232	0.00360288	UP	16.4587	23.6308
Mapk12	mitogen-activated protein kinase 12	0.49072	0.00361704	UP	3.40134	4.77472
Pdpn	podoplanin	0.684122	0.00361704	UP	4.98503	7.99411
Cd300lf	CD300 molecule like family member F	2.75578	0.00362369	UP	0.148067	1.00719
Hacd4	3-hydroxyacyl-CoA dehydratase 4	1.04187	0.00366457	UP	0.374141	0.770182
Ccr1	C-C motif chemokine receptor 1	2.20534	0.0036848	UP	0.0669114	0.309863
Fgd2	FYVE, RhoGEF and PH domain containing 2	0.680251	0.00377884	UP	1.77963	2.84526
Agpat2	1-acylglycerol-3-phosphate O-acyltransferase 2	0.903559	0.00377884	UP	0.779306	1.4592
Hvcn1	hydrogen voltage-gated channel 1	1.05539	0.00377884	UP	1.06153	2.20057
Cd274	CD274 antigen	1.07456	0.00381444	UP	0.756737	1.5904
Slc37a2	solute carrier family 37 (glycerol-3-phosphate transporter), member 2	0.786314	0.00386325	UP	0.742865	1.27861
Edem1	ER degradation enhancer, mannosidase alpha-like 1	0.564601	0.003957	UP	4.47429	6.61173
Tnfaip8l2	tumor necrosis factor, alpha-induced protein 8-like 2	1.04091	0.00400813	UP	1.28025	2.62708
Add3	adducin 3	0.295054	0.00402767	UP	22.0196	27.0064
Nfe2l2	nuclear factor, erythroid derived 2, like 2	0.516852	0.00403572	UP	5.74272	8.20353
Tgm2	transglutaminase 2, C polypeptide	0.98655	0.00406388	UP	4.66066	9.2306
Herc6	hect domain and RLD 6	0.708884	0.00407204	UP	2.26699	3.70188
Eif4ebp1	eukaryotic translation initiation factor 4E binding protein 1	0.863655	0.00411243	UP	1.28394	2.32383
Fhod1	formin homology 2 domain containing 1	0.630064	0.00422335	UP	1.07127	1.65244
Gpx8	glutathione peroxidase 8 (putative)	0.601373	0.00422406	UP	3.00233	4.54014
Slc12a4	solute carrier family 12, member 4	0.426602	0.00426097	UP	6.03196	8.09625
Clec5a	C-type lectin domain family 5, member a	1.01572	0.00433523	UP	0.455042	0.916984
Ltbr	lymphotoxin B receptor	0.826066	0.00449345	UP	4.16944	7.37935
Gjb1	gap junction protein, beta 1	0.712879	0.00467704	UP	7.42861	12.1819
Adam17	a disintegrin and metallopeptidase domain 17	0.444592	0.00468815	UP	3.58291	4.87273
Aldh3b1	aldehyde dehydrogenase 3 family, member B1	0.64968	0.00474118	UP	2.29291	3.58637
Tapbp	TAP binding protein	0.677778	0.00476935	UP	9.53361	15.2411
Ralb	v-ral simian leukemia viral oncogene B	0.374946	0.00476935	UP	7.44015	9.64119
Gpr65	G-protein coupled receptor 65	2.19662	0.00477563	UP	0.165564	0.760423
Rad54l	RAD54 like (S. cerevisiae)	1.40191	0.00477563	UP	0.166808	0.436849
Mastl	microtubule associated serine/threonine kinase-like	0.964998	0.00478427	UP	0.199036	0.38619
Klk2-ps	kallikrein-related peptidase 2, pseudogene	2.39499	0.0047929	UP	0.0167049	0.0903156
Tnn	tenascin N	1.23725	0.0048586	UP	0.0563046	0.132907
Mx2	MX dynamin-like GTPase 2	2.03238	0.00493429	UP	0.413216	1.69044
Aldh1l1	aldehyde dehydrogenase 1 family, member L1	0.480189	0.00493429	UP	15.949	22.2374
Rbm47	RNA binding motif protein 47	0.966819	0.00493429	UP	0.205964	0.400638
Spn	sialophorin	1.38348	0.00498655	UP	0.064328	0.169272
Ggta1	glycoprotein galactosyltransferase alpha 1, 3	1.051	0.00498655	UP	1.54312	3.19413
Fanca	Fanconi anemia, complementation group A	0.735619	0.00507653	UP	0.216094	0.361049
Aurka	aurora kinase A	1.25206	0.00511109	UP	0.498427	1.18181
Irf1	interferon regulatory factor 1	0.817687	0.00523243	UP	1.47329	2.58899
Galnt4	polypeptide N-acetylgalactosaminyltransferase 4	0.637235	0.00529991	UP	0.758195	1.17983
Fanci	Fanconi anemia, complementation group I	1.2435	0.00529991	UP	0.14669	0.344396
Vasp	vasodilator-stimulated phosphoprotein	0.502151	0.00550874	UP	6.01472	8.50346
Rpsa	ribosomal protein SA	0.337086	0.00552549	UP	117.591	148.519
Antxr2	anthrax toxin receptor 2	0.739096	0.00560381	UP	0.2237	0.373045
Gins1	GINS complex subunit 1	1.40464	0.00560381	UP	0.485399	1.28136
Nlrp3	NLR family, pyrin domain containing 3	1.11527	0.00567901	UP	0.268758	0.580342
Szrd1	SUZ RNA binding domain containing 1	0.355985	0.00580219	UP	10.5703	13.5206
Slc12a7	solute carrier family 12, member 7	0.598623	0.00590885	UP	1.18209	1.78703
Alox5ap	arachidonate 5-lipoxygenase activating protein	1.0957	0.00594354	UP	2.47206	5.27502
ENSMUSG00000133112		1.94372	0.00594894	UP	0.183317	0.705217
Gpsm3	G-protein signalling modulator 3 (AGS3-like, C. elegans)	0.94599	0.00594894	UP	1.44324	2.77134
Dok1	docking protein 1	0.862437	0.00596027	UP	0.770574	1.39549
Gbp10	guanylate-binding protein 10	2.72002	0.00596968	UP	0.0171759	0.115493
Igf2bp2	insulin-like growth factor 2 mRNA binding protein 2	0.917103	0.00604663	UP	0.19998	0.37304
Mrc2	mannose receptor, C type 2	0.451138	0.00604826	UP	1.55715	2.12643
Serhl	serine hydrolase-like	0.514953	0.00608203	UP	1.6148	2.29346
Pdia3	protein disulfide isomerase associated 3	0.336999	0.00612051	UP	59.6164	75.306
2810459M11Rik	RIKEN cDNA 2810459M11 gene	0.503633	0.0061232	UP	3.32594	4.70844
ENSMUSG00000134644		3.00585	0.00613904	UP	0.01285	0.113653
Rpl12	ribosomal protein L12	0.396221	0.00632518	UP	105.015	138.159
Tgif1	TGFB-induced factor homeobox 1	1.14867	0.00632518	UP	0.545266	1.20414
Ube2t	ubiquitin-conjugating enzyme E2T	1.01564	0.00632942	UP	0.509046	1.02894
Rpl23a	ribosomal protein L23A	0.319305	0.00633934	UP	186.056	232.044
Tspan4	tetraspanin 4	0.897188	0.00655115	UP	5.35489	9.9644
Adap2	ArfGAP with dual PH domains 2	0.722002	0.00655115	UP	2.69964	4.44006
Hsd3b7	hydroxy-delta-5-steroid dehydrogenase, 3 beta- and steroid delta-isomerase 7	0.651909	0.00667757	UP	3.0223	4.74342
Shisa5	shisa family member 5	0.516486	0.00674573	UP	20.0231	28.6253
Stat3	signal transducer and activator of transcription 3	0.666293	0.00676062	UP	10.3834	16.4745
Gm45717		0.946383	0.00689937	UP	9.73512	18.7379
Pfn1	profilin 1	0.370435	0.00689937	UP	79.2965	102.459
Irf9	interferon regulatory factor 9	1.06671	0.0069808	UP	3.86679	8.09324
Uaca	uveal autoantigen with coiled-coil domains and ankyrin repeats	0.475679	0.00701875	UP	2.26009	3.13912
Cast	calpastatin	0.376781	0.00707621	UP	2.24827	2.92012
Ehd4	EH-domain containing 4	0.543473	0.00709093	UP	4.44212	6.46727
Itga7	integrin alpha 7	0.57196	0.00719116	UP	4.14212	6.15036
Isg20	interferon-stimulated protein	1.5021	0.00719466	UP	0.433266	1.22171
ENSMUSG00000126610		0.961113	0.00719466	UP	1.23104	2.41889
Akna	AT-hook transcription factor	0.547273	0.00721686	UP	1.22767	1.79047
Wipf1	WAS/WASL interacting protein family, member 1	0.462476	0.00721686	UP	2.58742	3.56042
Myof	myoferlin	0.57862	0.00724017	UP	0.843931	1.25821
Vcam1	vascular cell adhesion molecule 1	0.435818	0.00728227	UP	5.03278	6.80725
Rmi2	RecQ mediated genome instability 2	1.4797	0.00728227	UP	0.0454731	0.127343
ENSMUSG00000139306		3.57042	0.00730637	UP	0.00629859	0.102563
Mymk	myomaker, myoblast fusion factor	1.54123	0.00737079	UP	0.124225	0.363041
Col3a1	collagen, type III, alpha 1	1.19528	0.00737079	UP	0.653043	1.49421
2700099C18Rik	NDC80 homolog, kinetochore complex component pseudogene	1.61795	0.00739753	UP	0.0470425	0.143578
ENSMUSG00000141694		5.26674	0.00741288	UP	0	0.061911
Pkn3	protein kinase N3	0.875235	0.00741441	UP	0.359156	0.655067
ENSMUSG00000143609		1.22936	0.00741999	UP	0.177305	0.422358
Tmem86a	transmembrane protein 86A	0.53808	0.00741999	UP	6.80462	9.86682
4930447F24Rik	RIKEN cDNA 4930447F24 gene	2.70899	0.00758373	UP	0.0578886	0.389806
Gm20708		0.596444	0.00760996	UP	2.05273	3.09948
Cd86	CD86 antigen	1.12599	0.00761362	UP	0.715595	1.55687
Tap2	transporter 2, ATP-binding cassette, sub-family B (MDR/TAP)	0.751041	0.00761362	UP	2.66106	4.4706
Ctsa	cathepsin A	0.39106	0.00762236	UP	25.0068	32.7819
Ms4a4c	membrane-spanning 4-domains, subfamily A, member 4C	3.86421	0.00766555	UP	0.02888	0.447015
Gm56475		0.933667	0.00774443	UP	4.34361	8.33165
Lypd8	LY6/PLAUR domain containing 8	5.77855	0.00774995	UP	0	0.138968
ENSMUSG00000121430		2.16716	0.00784517	UP	0.0139098	0.0627459
Cyfip1	cytoplasmic FMR1 interacting protein 1	0.308765	0.00800303	UP	12.9385	16.0213
Rpl18	ribosomal protein L18	0.396563	0.00810974	UP	20.9497	27.5653
Gvin3	GTPase, very large interferon inducible, family member 3	2.15485	0.00810974	UP	0.0274293	0.123008
Ifitm1	interferon induced transmembrane protein 1	1.21081	0.0081805	UP	1.48474	3.42648
Ets1	E26 avian leukemia oncogene 1, 5' domain	0.64783	0.00825673	UP	1.60494	2.51482
Slc16a3	solute carrier family 16 (monocarboxylic acid transporters), member 3	0.701026	0.00830504	UP	0.742756	1.20148
Stat2	signal transducer and activator of transcription 2	0.68716	0.00833466	UP	6.70754	10.7936
Gm54878		0.366709	0.00833656	UP	1297.11	1671.88
Pcna	proliferating cell nuclear antigen	0.480726	0.00841135	UP	18.352	25.5853
Clec4d	C-type lectin domain family 4, member d	3.20052	0.00853954	UP	0.0300357	0.296059
Pdgfrl	platelet-derived growth factor receptor-like	0.895872	0.00856536	UP	0.43199	0.803609
Or5v1b	olfactory receptor family 5 subfamily V member 1B	1.89207	0.00857651	UP	0.0491337	0.182632
Phlda3	pleckstrin homology like domain, family A, member 3	0.337128	0.00857651	UP	16.0463	20.2794
Nherf1	NHERF family PDZ scaffold protein 1	0.371372	0.00857651	UP	22.8686	29.566
Ppp1r36dn	Ppp1r36 downstream neighbor	0.892516	0.00857651	UP	0.177246	0.331121
Stil	Scl/Tal1 interrupting locus	0.805937	0.00860241	UP	0.176085	0.304986
Ptpn18	protein tyrosine phosphatase, non-receptor type 18	1.02222	0.00869467	UP	0.613799	1.23691
Mmp19	matrix metallopeptidase 19	1.65653	0.00892744	UP	0.274661	0.865237
H2-T23	histocompatibility 2, T region locus 23	0.84565	0.00894183	UP	8.54599	15.3425
Il13ra1	interleukin 13 receptor, alpha 1	0.683103	0.00898378	UP	1.71302	2.74452
Sec61b	SEC61 translocon subunit beta	0.352459	0.00901267	UP	13.4167	17.1428
Aldh1a2	aldehyde dehydrogenase family 1, subfamily A2	0.715503	0.00910018	UP	3.37641	5.53475
Thbs1	thrombospondin 1	1.19526	0.00913827	UP	0.679748	1.55477
Scpep1	serine carboxypeptidase 1	0.482209	0.0091656	UP	7.13013	9.94759
Esd	esterase D/formylglutathione hydrolase	0.327726	0.0091656	UP	21.1797	26.5572
Cdc25c	cell division cycle 25C	1.15294	0.00919689	UP	0.185739	0.411276
Arap1	ArfGAP with RhoGAP domain, ankyrin repeat and PH domain 1	0.420676	0.00930661	UP	3.37546	4.51428
Gm12530	predicted gene 12530	1.51315	0.0093968	UP	0.095925	0.274171
Tie1	tyrosine kinase with immunoglobulin-like and EGF-like domains 1	0.461504	0.00945018	UP	1.85724	2.55918
Eef1b2	eukaryotic translation elongation factor 1 beta 2	0.311367	0.00945085	UP	46.2279	57.339
Lair1	leukocyte-associated Ig-like receptor 1	0.733157	0.00945085	UP	1.30259	2.16246
Cd244a	CD244 molecule A	2.93751	0.00948692	UP	0.0397023	0.30944
Tlr7	toll-like receptor 7	1.08518	0.0095787	UP	1.06486	2.25625
Ccn1	cellular communication network factor 1	1.00769	0.0095848	UP	2.70411	5.42929
Adh1	alcohol dehydrogenase 1 (class I)	1.51359	0.00967388	UP	0.107988	0.306617
Brca1	breast cancer 1, early onset	0.697278	0.0096753	UP	0.311553	0.504005
Ptprb	protein tyrosine phosphatase receptor type B	0.434911	0.0096753	UP	3.06007	4.13793
Atad2	ATPase family, AAA domain containing 2	0.519524	0.00977355	UP	1.43187	2.04819
ENSMUSG00000123730		5.21889	0.00980068	UP	0	0.157564
Tmem176b	transmembrane protein 176B	0.617303	0.00984239	UP	11.52	17.6624
Fli1	Friend leukemia integration 1	0.790249	0.00990307	UP	0.930537	1.60626
Tnfaip2	tumor necrosis factor, alpha-induced protein 2	1.07753	0.00990307	UP	0.230285	0.484236
Tjp2	tight junction protein 2	0.340774	0.00990307	UP	7.15356	9.05399
Nhlh1	nescient helix loop helix 1	2.41723	0.00990307	UP	0.158024	0.846397
Nme1nme2		0.28667	0.00994474	UP	116.402	141.929
Pole	polymerase (DNA directed), epsilon	0.952329	0.0101289	UP	0.323399	0.624318
Pgghg	protein glucosylgalactosylhydroxylysine glucosidase	0.597986	0.0102075	UP	1.95955	2.95667
Naglu	alpha-N-acetylglucosaminidase (Sanfilippo disease IIIB)	0.567267	0.0102314	UP	3.79542	5.61887
Itprip	inositol 1,4,5-triphosphate receptor interacting protein	0.937629	0.0103157	UP	0.2555	0.486849
ENSMUSG00000130891		0.991612	0.0104489	UP	0.62843	1.2361
ENSMUSG00000134846		3.41853	0.0105297	UP	0.00461716	0.0673813
Fkbp7	FK506 binding protein 7	0.755786	0.0105376	UP	1.55732	2.6115
Lcat	lecithin cholesterol acyltransferase	0.556982	0.0105376	UP	11.8517	17.4176
C1rl	complement component 1, r subcomponent-like	1.22056	0.0106334	UP	0.159245	0.36967
Rab13	RAB13, member RAS oncogene family	0.506356	0.0107106	UP	2.27914	3.22345
Cd300lb	CD300 molecule like family member B	1.89637	0.0109113	UP	0.0417695	0.153947
Mvp	major vault protein	0.869072	0.0109383	UP	2.76141	5.03747
9930111J21Rik1	RIKEN cDNA 9930111J21 gene 1	0.910464	0.0110224	UP	0.164207	0.310987
Clic4	chloride intracellular channel 4	0.315946	0.0111639	UP	23.6873	29.4885
Rps6ka1	ribosomal protein S6 kinase polypeptide 1	0.518489	0.0111985	UP	4.35104	6.22368
Timeless	timeless circadian clock 1	0.615811	0.0112539	UP	1.1687	1.78653
Gm12250	predicted gene 12250	1.95634	0.0113097	UP	0.159824	0.621268
C4b	complement C4B (Chido blood group)	1.3638	0.0113335	UP	10.4663	26.9352
Mir7676-1	microRNA 7676-1	2.70665	0.0113463	UP	0.821421	5.53558
ENSMUSG00000141229		1.8272	0.0114652	UP	0.0540716	0.192128
Mcm10	minichromosome maintenance 10 replication initiation factor	1.14858	0.0116407	UP	0.213121	0.470649
Phf11a	PHD finger protein 11A	3.36954	0.0116846	UP	0.0370125	0.401764
Cav1	caveolin 1, caveolae protein	0.599463	0.0117148	UP	2.80936	4.25576
Gjb2	gap junction protein, beta 2	0.448588	0.0117148	UP	3.27422	4.47091
Rplp2	ribosomal protein lateral stalk subunit P2	0.333867	0.011747	UP	82.0877	103.412
Hpse	heparanase	0.778752	0.0117706	UP	0.227667	0.390325
Pdia4	protein disulfide isomerase associated 4	0.413888	0.0117856	UP	16.6328	22.1604
Plp2	proteolipid protein 2	0.62261	0.0118687	UP	3.77033	5.78503
Syt15	synaptotagmin XV	1.33988	0.0120501	UP	0.238155	0.602093
Septin10	septin 10	0.488338	0.0121115	UP	1.51464	2.11577
Ticam2	TIR domain containing adaptor molecule 2	1.07027	0.0122717	UP	0.173437	0.361768
Myo1e	myosin IE	0.43933	0.012309	UP	4.70532	6.37416
Trim30c	tripartite motif-containing 30C	2.78905	0.0123919	UP	0.0172673	0.132083
Nos3	nitric oxide synthase 3, endothelial cell	0.472565	0.0124715	UP	1.89193	2.62494
Tmem273	transmembrane protein 273	0.983689	0.0124715	UP	0.402702	0.794448
Slc43a3	solute carrier family 43, member 3	1.17871	0.0126764	UP	0.440333	0.992652
Mir8112	microRNA 8112	1.00801	0.012829	UP	3.62205	7.35327
Fgl2	fibrinogen-like protein 2	0.924325	0.0128519	UP	0.582953	1.10323
Nid1	nidogen 1	0.595431	0.0130479	UP	1.45856	2.20136
Clec14a	C-type lectin domain family 14, member a	0.73662	0.0131463	UP	0.648877	1.08007
Nlrc3	NLR family, CARD domain containing 3	1.03414	0.0131484	UP	0.166903	0.33937
Ifitm2	interferon induced transmembrane protein 2	0.939927	0.0132882	UP	9.77627	18.7376
Mdfic	MyoD family inhibitor domain containing	0.678337	0.0132984	UP	0.473702	0.755752
Col1a1	collagen, type I, alpha 1	0.67327	0.013352	UP	1.80579	2.8778
Pirb	paired Ig-like receptor B	1.91367	0.013352	UP	0.137094	0.518202
Rras	related RAS viral (r-ras) oncogene	0.591937	0.013611	UP	5.83812	8.77388
P2ry13	purinergic receptor P2Y, G-protein coupled 13	0.698783	0.013611	UP	3.01451	4.89306
Mcm7	minichromosome maintenance complex component 7	0.459181	0.0136901	UP	3.73085	5.11789
Ppm1j	protein phosphatase 1J	0.899679	0.0141197	UP	0.43232	0.821609
Rps2	ribosomal protein S2	0.393397	0.0141211	UP	168.76	221.62
Gm47316		5.73749	0.014238	UP	0	0.114571
Rasa4	RAS p21 protein activator 4	0.509988	0.0142952	UP	2.56081	3.6394
Rpl23	ribosomal protein L23	0.292936	0.0143245	UP	116.415	142.583
Skap2	src family associated phosphoprotein 2	0.40533	0.0143407	UP	3.87952	5.13107
Tlr9	toll-like receptor 9	0.851767	0.0143534	UP	0.278924	0.500265
Loxl3	lysyl oxidase-like 3	0.513254	0.0143985	UP	0.935173	1.32971
Gla	galactosidase, alpha	0.404998	0.0144202	UP	3.76458	4.97965
Hexa	hexosaminidase A	0.464078	0.0144984	UP	22.557	31.1093
Osmr	oncostatin M receptor	1.38602	0.0144984	UP	1.28377	3.35383
Ahnak2	AHNAK nucleoprotein 2	0.554124	0.0145316	UP	0.227091	0.334049
Ms4a6b	membrane-spanning 4-domains, subfamily A, member 6B	1.82979	0.0145983	UP	0.392604	1.39473
Il17ra	interleukin 17 receptor A	0.45053	0.0146521	UP	2.2573	3.08103
Itgal	integrin alpha L	1.07956	0.014655	UP	0.122126	0.256837
Tlr6	toll-like receptor 6	1.25041	0.0146614	UP	0.129807	0.308876
C1qtnf1	C1q and tumor necrosis factor related protein 1	0.572505	0.0146922	UP	1.60556	2.38407
Havcr2	hepatitis A virus cellular receptor 2	1.08403	0.0148137	UP	1.30712	2.76572
Bmp2k	BMP2 inducible kinase	0.427992	0.0148137	UP	2.12578	2.85755
H2-DMb1	histocompatibility 2, class II, locus Mb1	0.958607	0.0148834	UP	0.892266	1.71851
Adam3	ADAM metallopeptidase domain 3	1.86098	0.0148892	UP	0.03157	0.117116
Atf5	activating transcription factor 5	0.46328	0.0148892	UP	9.55115	13.1542
Lrig1	leucine-rich repeats and immunoglobulin-like domains 1	0.421472	0.0149352	UP	10.7822	14.4381
Ch25h	cholesterol 25-hydroxylase	1.66266	0.0149352	UP	0.898841	2.84571
Mmp2	matrix metallopeptidase 2	0.717165	0.0151064	UP	0.700389	1.14554
Serpind1	serine (or cysteine) peptidase inhibitor, clade D, member 1	0.696568	0.0155241	UP	1.40027	2.26379
Gm31718	predicted gene, 31718	1.80118	0.015596	UP	0.0113137	0.0401864
Mndal	myeloid nuclear differentiation antigen like	1.33421	0.0158212	UP	0.51298	1.28869
BC023105	interferon-inducible GTPase-like pseudogene	2.0356	0.0160121	UP	0.0414771	0.170923
Arhgef26	Rho guanine nucleotide exchange factor 26	0.28696	0.0161976	UP	5.55399	6.7771
Lrr1	leucine rich repeat protein 1	2.84185	0.0163634	UP	0.0131275	0.105952
Ang	angiogenin, ribonuclease, RNase A family, 5	0.790376	0.0164141	UP	2.27673	3.91786
Notch1	notch 1	0.397722	0.0164517	UP	3.87437	5.1012
Lalba	lactalbumin, alpha	6.36268	0.0164676	UP	0	0.35693
Irf5	interferon regulatory factor 5	0.857084	0.0165879	UP	1.60119	2.89248
Gucy2g	guanylate cyclase 2g	0.786051	0.0166615	UP	1.63942	2.82275
Itga1	integrin alpha 1	0.438194	0.0167121	UP	0.959913	1.3008
Podxl	podocalyxin-like	0.394956	0.0169468	UP	5.73594	7.54702
Lama4	laminin, alpha 4	0.536578	0.0171305	UP	1.17798	1.70698
Abhd4	abhydrolase domain containing 4	0.324873	0.0172863	UP	23.9399	29.975
Ube2l6	ubiquitin-conjugating enzyme E2L 6	0.983261	0.0173969	UP	3.14554	6.20735
Plscr2	phospholipid scramblase 2	0.984435	0.0174169	UP	0.752342	1.48579
Fmnl3	formin-like 3	0.512241	0.0174169	UP	2.70866	3.86094
Adgrl4	adhesion G protein-coupled receptor L4	0.509339	0.0176025	UP	2.91151	4.14414
Gpr84	G protein-coupled receptor 84	2.0671	0.0179624	UP	0.671806	2.81719
Rgs1	regulator of G-protein signaling 1	1.75401	0.017987	UP	0.0552276	0.185955
Tnfaip8	tumor necrosis factor, alpha-induced protein 8	0.499558	0.0180248	UP	1.30423	1.83824
Plscr1	phospholipid scramblase 1	0.751649	0.0180248	UP	0.592244	0.994548
Lmnb1	lamin B1	0.466369	0.018038	UP	2.99031	4.1215
P2rx7	purinergic receptor P2X, ligand-gated ion channel, 7	0.470035	0.018255	UP	1.84914	2.55693
Ppp1r3b	protein phosphatase 1, regulatory subunit 3B	0.6692	0.0183522	UP	0.3838	0.607024
Fam114a1	family with sequence similarity 114, member A1	0.450557	0.0184164	UP	1.64468	2.24366
1700007P06Rik	RIKEN cDNA 1700007P06 gene	1.02826	0.0184822	UP	0.208841	0.427025
Crtap	cartilage associated protein	0.467256	0.0184934	UP	3.20239	4.41454
Mocos	molybdenum cofactor sulfurase	0.656861	0.0184934	UP	0.760476	1.19512
Selp	selectin, platelet	2.7719	0.0184934	UP	0.0172615	0.12285
Gm10076	ribosomal protein L41 pseudogene	0.550236	0.0185634	UP	9.56505	13.9951
Pctp	phosphatidylcholine transfer protein	0.7103	0.0185634	UP	0.546553	0.891532
Tst	thiosulfate sulfurtransferase, mitochondrial	0.418729	0.0186116	UP	15.0687	20.1345
Ldha	lactate dehydrogenase A	0.2588	0.0186998	UP	109.772	131.31
Ddx43	DEAD box helicase 43	1.74328	0.0187856	UP	0.0552343	0.183716
Ifi205	interferon activated gene 205	6.24135	0.0189828	UP	0	0.156826
Mapk13	mitogen-activated protein kinase 13	1.02369	0.0190667	UP	0.132965	0.271209
Gm57058		1.47331	0.0190667	UP	0.15594	0.427782
Ccl5	C-C motif chemokine ligand 5	2.37348	0.019075	UP	0.206104	1.08405
Anp32b	acidic nuclear phosphoprotein 32 family member B	0.318313	0.019179	UP	24.6184	30.6782
Trim21	tripartite motif-containing 21	0.932789	0.019179	UP	0.732607	1.39268
Sla	src-like adaptor	0.578948	0.0192945	UP	3.12111	4.65617
Idh1	isocitrate dehydrogenase 1 (NADP+), soluble	0.29743	0.0193886	UP	13.3775	16.4363
Cebpd	CCAAT/enhancer binding protein delta	1.30144	0.0195763	UP	1.61119	3.96781
ENSMUSG00000141158		0.983132	0.0195793	UP	3.7266	7.35954
Afmid	arylformamidase	0.494769	0.0197162	UP	1.58141	2.22571
Pear1	platelet endothelial aggregation receptor 1	0.660636	0.0201812	UP	1.02436	1.61801
Ebp	EBP cholestenol delta-isomerase	0.401594	0.020353	UP	6.7306	8.89371
Aspg	asparaginase	1.57214	0.020384	UP	1.42564	4.23734
Gm40548	predicted gene, 40548	4.8998	0.0204345	UP	0	0.10273
Plcd1	phospholipase C, delta 1	0.458128	0.0209173	UP	3.54714	4.86141
Cd248	CD248 antigen, endosialin	0.539606	0.0210872	UP	1.27472	1.85151
Gpr182	G protein-coupled receptor 182	0.7058	0.0211462	UP	0.467782	0.760418
Heatr5a	HEAT repeat containing 5A	0.443383	0.0211462	UP	2.01234	2.73515
Rpl32	ribosomal protein L32	0.386015	0.0211783	UP	90.2874	117.942
Cgas	cyclic GMP-AMP synthase	0.759468	0.0212931	UP	0.303166	0.511196
Ms4a6c	membrane-spanning 4-domains, subfamily A, member 6C	2.47258	0.0213382	UP	0.532498	2.96077
Entpd1	ectonucleoside triphosphate diphosphohydrolase 1	0.360387	0.0213688	UP	2.99697	3.85034
Bcl2a1d	B cell leukemia/lymphoma 2 related protein A1d	2.16705	0.0217404	UP	0.127876	0.579085
Ly6a	lymphocyte antigen 6 family member A	0.720422	0.0217799	UP	15.0443	24.7636
Pgm2	phosphoglucomutase 2	0.445457	0.0217799	UP	3.04222	4.13467
Lilra5	leukocyte immunoglobulin-like receptor, subfamily A (with TM domain), member 5	1.37727	0.0218872	UP	0.103644	0.267813
BC035044	cDNA sequence BC035044	0.940135	0.021906	UP	0.416911	0.800209
Rpl19	ribosomal protein L19	0.338602	0.021906	UP	239.969	303.389
Slamf8	SLAM family member 8	1.87932	0.0219942	UP	0.0848708	0.309266
9330175E14Rik	RIKEN cDNA 9330175E14 gene	3.02946	0.022148	UP	0.0117817	0.0990361
Mybl2	myeloblastosis oncogene-like 2	0.779718	0.0221791	UP	0.304055	0.518398
Palld	palladin, cytoskeletal associated protein	0.421515	0.0225593	UP	0.920628	1.23183
Rps6	ribosomal protein S6	0.289315	0.0225593	UP	105.228	128.533
Apcdd1	adenomatosis polyposis coli down-regulated 1	0.531168	0.022574	UP	1.83679	2.65496
Creb3l1	cAMP responsive element binding protein 3-like 1	0.463428	0.0226789	UP	1.39112	1.91045
Arr3	arrestin 3, retinal	1.20057	0.0227652	UP	0.70354	1.60758
Syngr2	synaptogyrin 2	0.576739	0.0228564	UP	6.01529	8.95494
Chek2	checkpoint kinase 2	0.798227	0.0231091	UP	0.527905	0.915925
Elf1	E74 like ETS transcription factor 1	0.497776	0.0231867	UP	1.44343	2.03237
Rps12	ribosomal protein S12	0.391241	0.0232267	UP	127.764	167.485
Trim14	tripartite motif-containing 14	1.55757	0.0232466	UP	0.169737	0.498025
Rflna	refilin A	0.981586	0.0233114	UP	0.31523	0.620374
Ppp1r14b	protein phosphatase 1, regulatory inhibitor subunit 14B	0.45248	0.0233495	UP	11.8756	16.2216
Gm8013	predicted gene 8013	1.50652	0.0234033	UP	0.0343097	0.100747
Xlr	X-linked lymphocyte-regulated	0.915237	0.0235753	UP	0.222596	0.417858
Tedc1	tubulin epsilon and delta complex 1	0.786406	0.0236688	UP	0.495716	0.848352
Serpina3n	serine (or cysteine) peptidase inhibitor, clade A, member 3N	2.25999	0.0236953	UP	24.1728	115.788
Spc24	SPC24, NDC80 kinetochore complex component, homolog (S. cerevisiae)	0.764849	0.0239979	UP	0.508035	0.851488
Rpl27a	ribosomal protein L27A	0.304687	0.0243366	UP	82.5473	101.903
Gm36496	predicted gene, 36496	2.83242	0.0246217	UP	0.00884568	0.0707841
Ticrr	TOPBP1-interacting checkpoint and replication regulator	1.73183	0.024629	UP	0.0385431	0.128483
AB124611	cDNA sequence AB124611	2.08914	0.024629	UP	0.252455	1.07575
Susd3	sushi domain containing 3	0.877646	0.0246329	UP	0.387757	0.703288
Dnase1l1	deoxyribonuclease 1-like 1	0.868582	0.0246831	UP	0.781002	1.42641
D730005E14Rik	RIKEN cDNA D730005E14 gene	1.50379	0.0247309	UP	0.0569218	0.160198
Tnf	tumor necrosis factor	2.65087	0.0248638	UP	0.0731672	0.468292
Slc39a8	solute carrier family 39 (metal ion transporter), member 8	0.467392	0.0252963	UP	0.844028	1.16553
Il4ra	interleukin 4 receptor, alpha	0.965334	0.0252975	UP	1.56351	3.04961
Shc1	src homology 2 domain-containing transforming protein C1	0.388277	0.0252975	UP	3.5951	4.70004
Niban2	niban apoptosis regulator 2	0.395764	0.0257338	UP	9.72912	12.7882
Mfng	MFNG O-fucosylpeptide 3-beta-N-acetylglucosaminyltransferase	0.558135	0.0259588	UP	1.5027	2.20399
Tnfrsf23	tumor necrosis factor receptor superfamily, member 23	0.878006	0.0259588	UP	0.413167	0.756655
Gldn	gliomedin	0.93286	0.0261242	UP	0.545951	1.03842
Cdc42ep1	CDC42 effector protein 1	0.487102	0.0261994	UP	7.42477	10.4078
Wasf2	WASP family, member 2	0.364598	0.0262904	UP	4.87241	6.26592
Cxcl9	C-X-C motif chemokine ligand 9	3.35096	0.0267489	UP	0.00346936	0.0443853
Rps24	ribosomal protein S24	0.341328	0.0268577	UP	87.3954	110.695
Ahnak	AHNAK nucleoprotein	0.461563	0.0269782	UP	2.60322	3.58354
Gm4841	predicted gene 4841	2.72496	0.0269854	UP	0.0175274	0.120003
Gm26714		2.29648	0.0270056	UP	0.0176951	0.0930504
H19	H19, imprinted maternally expressed transcript	1.88555	0.0273042	UP	0.124184	0.459894
Arhgef39	Rho guanine nucleotide exchange factor 39	0.96847	0.0274281	UP	0.32923	0.644935
Rinl	Ras and Rab interactor-like	0.694033	0.0276438	UP	0.737136	1.18699
Arhgef40	Rho guanine nucleotide exchange factor 40	0.303999	0.0279477	UP	5.22491	6.44454
P4hb	prolyl 4-hydroxylase, beta polypeptide	0.329677	0.0281008	UP	37.6149	47.2507
Gm56536		1.21966	0.0281076	UP	0.212913	0.494614
Osm	oncostatin M	1.71743	0.0285299	UP	0.0570833	0.189545
Pbxip1	pre B cell leukemia transcription factor interacting protein 1	0.36846	0.028656	UP	15.2673	19.7013
Tmem176a	transmembrane protein 176A	0.63077	0.0287096	UP	7.85124	12.1463
Ptger4	prostaglandin E receptor 4 (subtype EP4)	0.809283	0.0288044	UP	0.275385	0.481204
Abcc4	ATP-binding cassette, sub-family C member 4	0.38422	0.0289352	UP	1.99995	2.60765
Tmed3	transmembrane p24 trafficking protein 3	0.330655	0.0291102	UP	14.5199	18.2291
ENSMUSG00000135981		3.65351	0.0291317	UP	0.00529481	0.0867178
Pstpip1	proline-serine-threonine phosphatase-interacting protein 1	0.69535	0.0294469	UP	0.81346	1.31126
Osgin1	oxidative stress induced growth inhibitor 1	1.42727	0.029523	UP	0.2532	0.67959
Blvrb	biliverdin reductase B	0.428179	0.0301527	UP	3.85092	5.16084
Folr2	folate receptor beta	1.57817	0.0302403	UP	0.243976	0.726749
Il11	interleukin 11	1.80547	0.0303432	UP	0.220271	0.770822
Ms4a7	membrane-spanning 4-domains, subfamily A, member 7	1.60464	0.03046	UP	0.140843	0.426733
Eef1a1	eukaryotic translation elongation factor 1 alpha 1	0.284916	0.0305377	UP	888.475	1082.44
Rps11	ribosomal protein S11	0.315593	0.0307113	UP	146.452	182.191
Hpgd	hydroxyprostaglandin dehydrogenase 15 (NAD)	0.72236	0.0308537	UP	2.15499	3.54601
Srgn	serglycin	0.917777	0.0309219	UP	2.71493	5.12159
Flt4	FMS-like tyrosine kinase 4	0.622985	0.0310126	UP	0.508731	0.780817
Exoc3l4	exocyst complex component 3-like 4	0.722421	0.0310772	UP	0.387149	0.639233
Icos	inducible T cell co-stimulator	2.50335	0.031127	UP	0.00866306	0.0535562
Gpr34	G protein-coupled receptor 34	0.771174	0.0311955	UP	2.96264	5.05416
Cnn2	calponin 2	0.548774	0.0313712	UP	2.27131	3.31522
Slamf7	SLAM family member 7	2.0118	0.0314356	UP	0.0174823	0.0719715
Edem2	ER degradation enhancer, mannosidase alpha-like 2	0.355716	0.0314477	UP	8.38452	10.708
Nedd1	neural precursor cell expressed, developmentally down-regulated gene 1	0.482876	0.0316444	UP	0.962905	1.33921
Fcrl1	Fc receptor-like 1	1.40129	0.0316847	UP	0.106661	0.281015
Frrs1	ferric-chelate reductase 1	0.871445	0.0318784	UP	0.365823	0.66721
H2-Q7	histocompatibility 2, Q region locus 7	1.64966	0.0319675	UP	0.111243	0.348645
Gm47093		0.623072	0.0324578	UP	0.683331	1.05147
Pdlim5	PDZ and LIM domain 5	0.276698	0.0324578	UP	3.56138	4.31618
ENSMUSG00000130626		1.7692	0.0329366	UP	0.0468986	0.161722
Cfh	complement component factor h	0.58297	0.0329598	UP	4.99248	7.47709
Mapkapk2	MAP kinase-activated protein kinase 2	0.387938	0.0331727	UP	10.6192	13.8874
Ptges	prostaglandin E synthase	0.635006	0.0331727	UP	1.00652	1.55701
H2-T22	histocompatibility 2, T region locus 22	0.474146	0.0332271	UP	9.23331	12.8084
Cryab	crystallin, alpha B	0.524925	0.0332676	UP	51.8748	74.6429
Gm10475	predicted gene 10475	3.05763	0.0334835	UP	0.0194588	0.168726
Man2b2	mannosidase 2, alpha B2	0.314506	0.0334835	UP	10.2439	12.7288
Tex11	testis expressed gene 11	2.08561	0.0340107	UP	0.0163986	0.0714986
Capn2	calpain 2	0.254539	0.034011	UP	24.144	28.7984
Tek	TEK receptor tyrosine kinase	0.380936	0.0345999	UP	2.1534	2.80968
Naprt	nicotinate phosphoribosyltransferase	0.63856	0.0347533	UP	2.54028	3.94402
Ccn3	cellular communication network factor 3	0.303397	0.0348539	UP	32.9098	40.6
Ccl7	C-C motif chemokine ligand 7	2.30124	0.0349282	UP	0.176432	0.874763
Rack1	receptor for activated C kinase 1	0.322721	0.0349282	UP	92.0806	115.131
Kpna2	karyopherin subunit alpha 2	0.332916	0.0349282	UP	7.67394	9.65018
Slc39a1	solute carrier family 39 (zinc transporter), member 1	0.456078	0.0350287	UP	14.7305	20.193
Abcc9	ATP-binding cassette, sub-family C member 9	0.683253	0.03513	UP	0.928844	1.48987
Ampd3	adenosine monophosphate deaminase 3	0.408677	0.0352195	UP	6.83335	9.06482
Gm34567	predicted gene, 34567	1.14616	0.0353603	UP	0.663754	1.46628
ENSMUSG00000123342		1.18513	0.0354964	UP	0.293282	0.665182
Sucnr1	succinate receptor 1	5.02917	0.0356778	UP	0	0.0676428
Adamtsl3	ADAMTS-like 3	0.496372	0.0358837	UP	0.423629	0.596569
Lamp2	lysosomal-associated membrane protein 2	0.339126	0.0363074	UP	13.0245	16.47
Svep1	sushi, von Willebrand factor type A, EGF and pentraxin domain containing 1	0.661526	0.0363528	UP	0.115588	0.182858
Efemp1	epidermal growth factor-containing fibulin-like extracellular matrix protein 1	0.427302	0.0363528	UP	4.19534	5.63673
Gm16175		2.85945	0.0363528	UP	0.013142	0.101815
Mmp13	matrix metallopeptidase 13	5.3938	0.0365345	UP	0	0.0508129
Plxnb2	plexin B2	0.299501	0.0365549	UP	13.3074	16.3711
Ccnd3	cyclin D3	0.374706	0.0367998	UP	8.252	10.6817
Rpl35	ribosomal protein L35	0.368223	0.037021	UP	62.4371	80.5385
Rasgrp3	RAS, guanyl releasing protein 3	0.414165	0.0372455	UP	3.1717	4.22562
Has2	hyaluronan synthase 2	1.18563	0.0372515	UP	0.0612834	0.138537
Lpcat3	lysophosphatidylcholine acyltransferase 3	0.340682	0.0374938	UP	7.10095	8.99146
Gm39429	predicted gene, 39429	0.964028	0.0374938	UP	0.497782	0.965721
Gm53435	predicted gene, 53435	1.37144	0.0376466	UP	0.0451946	0.115932
Chrnb1	cholinergic receptor nicotinic beta 1 subunit	1.10502	0.0376743	UP	0.240362	0.512164
Pola1	polymerase (DNA directed), alpha 1	0.487245	0.037781	UP	0.790284	1.10858
Rps20	ribosomal protein S20	0.303143	0.0380473	UP	22.3054	27.5044
Cald1	caldesmon 1	0.342508	0.0380547	UP	4.55356	5.77551
Pgpep1l	pyroglutamyl-peptidase I-like	0.9388	0.0382114	UP	0.655101	1.24683
Cavin1	caveolae associated 1	0.449484	0.0382123	UP	6.05174	8.25609
Atp1b2	ATPase, Na+/K+ transporting, beta 2 polypeptide	0.247746	0.0383508	UP	185.842	220.648
Gm16152	predicted gene 16152	3.48495	0.038366	UP	0.00521766	0.0803503
Mgst1	microsomal glutathione S-transferase 1	0.537667	0.0384176	UP	3.0944	4.48023
Rpl11	ribosomal protein L11	0.311801	0.0384534	UP	122.484	151.96
Ghdc	GH3 domain containing	0.349769	0.0385369	UP	3.14557	3.99767
Usp9y	ubiquitin specific peptidase 9, Y chromosome	6.34459	0.0386017	UP	0	0.0343975
Tcf19	transcription factor 19	0.622516	0.0388111	UP	2.36735	3.63346
Pyroxd2	pyridine nucleotide-disulphide oxidoreductase domain 2	0.646716	0.0389134	UP	0.384065	0.603322
Gm45418		3.02111	0.0390312	UP	0.0308874	0.280462
Tnfrsf13b	tumor necrosis factor receptor superfamily, member 13b	0.738618	0.0395908	UP	0.45268	0.753053
Hhex	hematopoietically expressed homeobox	0.893167	0.0398633	UP	0.649127	1.2013
Decr1	2,4-dienoyl CoA reductase 1, mitochondrial	0.316338	0.0399486	UP	4.61042	5.73284
Cenpn	centromere protein N	0.862164	0.0399943	UP	0.44087	0.792582
Cln5	ceroid-lipofuscinosis, neuronal 5	0.321202	0.040175	UP	4.5988	5.74281
Pecam1	platelet/endothelial cell adhesion molecule 1	0.536445	0.0402833	UP	4.01387	5.81516
Rps9	ribosomal protein S9	0.281012	0.0403118	UP	80.3518	97.5963
Zmynd15	zinc finger, MYND-type containing 15	1.02164	0.0404736	UP	0.13446	0.2728
Ltbp2	latent transforming growth factor beta binding protein 2	1.11697	0.040478	UP	0.143247	0.309512
C1ra	complement component 1, r subcomponent A	0.878922	0.0406961	UP	0.860258	1.57561
Csf1	colony stimulating factor 1 (macrophage)	0.645829	0.0407023	UP	6.62883	10.3665
Tmsb4x	thymosin, beta 4, X chromosome	0.422085	0.0408118	UP	263.524	353.058
Tbx1	T-box 1	0.7147	0.040953	UP	0.385115	0.626485
Tlr3	toll-like receptor 3	0.426577	0.0415202	UP	2.75358	3.69636
Vwf	Von Willebrand factor	0.924108	0.0415202	UP	3.36881	6.39128
Sh3bp2	SH3-domain binding protein 2	0.671471	0.0416678	UP	1.60165	2.54449
Rbm44	RNA binding motif protein 44	2.12393	0.0416678	UP	0.0157352	0.0685937
Vamp5	vesicle-associated membrane protein 5	0.596702	0.0417103	UP	0.592759	0.895595
Pla2g2f	phospholipase A2, group IIF	1.78132	0.0418897	UP	0.207675	0.713093
Gm2629	aldehyde dehydrogenase 9, subfamily A1 pseudogene	0.498521	0.0418897	UP	0.620788	0.872054
AI661453	expressed sequence AI661453	0.896418	0.0419915	UP	0.109406	0.20574
Fdps	farnesyl diphosphate synthetase	0.296032	0.0420143	UP	26.1817	32.1464
B4galt1	UDP-Gal:betaGlcNAc beta 1,4- galactosyltransferase, polypeptide 1	0.623846	0.0421097	UP	1.82714	2.81011
Serping1	serine (or cysteine) peptidase inhibitor, clade G, member 1	1.03697	0.0424528	UP	3.74007	7.66854
Incenp	inner centromere protein	0.288809	0.0426326	UP	5.6107	6.83947
Rcn3	reticulocalbin 3, EF-hand calcium binding domain	0.531877	0.0426519	UP	2.4596	3.53551
Plod3	procollagen-lysine, 2-oxoglutarate 5-dioxygenase 3	0.338547	0.0430224	UP	9.19694	11.6222
Enpp1	ectonucleotide pyrophosphatase/phosphodiesterase 1	0.462056	0.0432326	UP	0.752847	1.03765
Gm55849		0.562275	0.0433223	UP	18.4176	27.0555
Orai1	ORAI calcium release-activated calcium modulator 1	0.428697	0.0434084	UP	3.12147	4.18389
Gm56624		5.08457	0.0438797	UP	0	0.0578252
Lbh	limb-bud and heart	0.310984	0.0442779	UP	15.9739	19.826
Igsf6	immunoglobulin superfamily, member 6	1.4797	0.0445181	UP	0.461319	1.28712
Mafb	MAF bZIP transcription factor B	0.515852	0.0445181	UP	6.43143	9.18821
Gm15594		4.95486	0.0448486	UP	0	0.0445836
Gm52968		0.492347	0.0451168	UP	2.5911	3.63708
Slc13a3	solute carrier family 13 (sodium-dependent dicarboxylate transporter), member 3	0.413576	0.0453442	UP	4.16803	5.55602
Psme1	proteasome (prosome, macropain) activator subunit 1 (PA28 alpha)	0.408551	0.0455144	UP	25.2275	33.4569
Mgmt	O-6-methylguanine-DNA methyltransferase	0.824924	0.0456375	UP	0.255567	0.447725
Serpinf2	serine (or cysteine) peptidase inhibitor, clade F, member 2	1.94819	0.0456375	UP	0.228042	0.881986
Rps3	ribosomal protein S3	0.305179	0.0460078	UP	97.0664	119.908
Ip6k3	inositol hexaphosphate kinase 3	1.04057	0.0461075	UP	0.37514	0.769023
Gm56906		1.01108	0.0463285	UP	0.0786063	0.159426
Vtn	vitronectin	0.294914	0.0464765	UP	28.8993	35.4527
St14	suppression of tumorigenicity 14 (colon carcinoma)	1.11761	0.0473283	UP	0.364649	0.789013
Gnai2	G protein subunit alpha i2	0.248375	0.0475912	UP	78.7797	93.5587
Esam	endothelial cell-specific adhesion molecule	0.446434	0.0476534	UP	5.86495	7.98898
Rps26	ribosomal protein S26	0.308143	0.0478343	UP	93.0757	115.211
Coa4	cytochrome c oxidase assembly factor 4	0.682036	0.0479024	UP	1.05276	1.70131
Cd33	CD33 molecule	0.438963	0.0479024	UP	1.54657	2.09512
Rhbdf1	rhomboid 5 homolog 1	0.472731	0.0480316	UP	3.84747	5.33051
Cyp4f18	cytochrome P450, family 4, subfamily f, polypeptide 18	2.84043	0.0482817	UP	0.0874515	0.638079
Kcnk6	potassium inwardly-rectifying channel, subfamily K, member 6	0.759491	0.0483021	UP	1.1732	1.98252
Rhoa	ras homolog family member A	0.255448	0.0483647	UP	49.4238	58.9772
Rps18	ribosomal protein S18	0.367899	0.0483647	UP	171.406	221.106
Bmp1	bone morphogenetic protein 1	0.33662	0.0488585	UP	17.1355	21.6264
Lpin3	lipin 3	0.901033	0.0491007	UP	0.324353	0.600616
Slfn1	schlafen 1	2.64573	0.0493891	UP	0.0375951	0.242023
Plbd1	phospholipase B domain containing 1	1.60602	0.0495409	UP	0.108749	0.333916
Wdr62	WD repeat domain 62	0.858756	0.049969	UP	0.452436	0.816709
Scube3	signal peptide, CUB domain, EGF-like 3	-0.895207	3.87294e-10	DOWN	1.22092	0.656874
Lrrc10b	leucine rich repeat containing 10B	-1.23696	3.68393e-09	DOWN	21.1152	8.96896
Gng7	guanine nucleotide binding protein (G protein), gamma 7	-0.657307	4.35343e-08	DOWN	70.1802	44.5095
Ptprv	protein tyrosine phosphatase receptor type V	-1.38396	4.58732e-08	DOWN	1.48799	0.572917
Drd1	dopamine receptor D1	-0.796705	1.36558e-07	DOWN	12.0633	6.95138
Gpr88	G-protein coupled receptor 88	-1.06478	1.70528e-07	DOWN	42.6757	20.4097
Id4	inhibitor of DNA binding 4	-0.548544	2.37192e-07	DOWN	22.9848	15.721
Ddn	dendrin	-0.551216	4.32367e-07	DOWN	303.498	207.133
Adcy5	adenylate cyclase 5	-0.639608	5.43985e-07	DOWN	52.1548	33.4841
Agap2	ArfGAP with GTPase domain, ankyrin repeat and PH domain 2	-0.416878	6.17488e-07	DOWN	187.41	140.384
Smpd3	sphingomyelin phosphodiesterase 3, neutral	-0.44336	8.37542e-07	DOWN	20.9091	15.3766
Rgs9	regulator of G-protein signaling 9	-0.957587	8.37542e-07	DOWN	14.1391	7.28616
Scn4b	sodium channel, type IV, beta	-0.944357	1.58061e-06	DOWN	52.8611	27.4754
Rasd2	RASD family, member 2	-0.678365	1.90912e-06	DOWN	49.8101	31.1362
Hpca	hippocalcin	-0.513314	2.08192e-06	DOWN	196.919	137.965
Ppp1r9b	protein phosphatase 1, regulatory subunit 9B	-0.384228	2.82323e-06	DOWN	219.325	168.043
Rarb	retinoic acid receptor, beta	-0.69651	4.62412e-06	DOWN	5.55369	3.43715
Syndig1l	synapse differentiation inducing 1 like	-0.898001	5.94263e-06	DOWN	17.179	9.2281
St8sia3	ST8 alpha-N-acetyl-neuraminide alpha-2,8-sialyltransferase 3	-0.415223	1.0962e-05	DOWN	17.0051	12.7561
Ankrd63	ankyrin repeat domain 63	-0.666078	1.93673e-05	DOWN	10.1918	6.42608
Cd4	CD4 antigen	-1.51059	2.08187e-05	DOWN	3.58719	1.26206
Ppp1r1b	protein phosphatase 1, regulatory inhibitor subunit 1B	-0.746986	2.21209e-05	DOWN	130.42	77.7151
Adora2a	adenosine A2a receptor	-1.13121	2.51426e-05	DOWN	16.9008	7.72525
Sh3rf2	SH3 domain containing ring finger 2	-1.25713	2.53484e-05	DOWN	1.78928	0.752776
Adra2c	adrenergic receptor, alpha 2c	-0.611619	3.24982e-05	DOWN	7.26171	4.75618
Gpr6	G protein-coupled receptor 6	-1.04002	3.84208e-05	DOWN	5.87651	2.86976
Mhrt	myosin heavy chain associated RNA transcript	-1.17586	6.00483e-05	DOWN	0.339067	0.147308
Pde1b	phosphodiesterase 1B, Ca2+-calmodulin dependent	-0.494322	7.53401e-05	DOWN	83.7898	59.4931
Camkv	CaM kinase-like vesicle-associated	-0.36112	7.8922e-05	DOWN	162.006	126.141
Kcnab1	potassium voltage-gated channel, shaker-related subfamily, beta member 1	-0.446476	0.00012211	DOWN	27.9919	20.5504
Meis2	Meis homeobox 2	-0.465193	0.000129784	DOWN	34.229	24.8079
Fbxl16	F-box and leucine-rich repeat protein 16	-0.370267	0.000139034	DOWN	316.913	245.18
Hrk	harakiri, BCL2 interacting protein (contains only BH3 domain)	-0.504097	0.000142785	DOWN	9.44557	6.66422
Drd2	dopamine receptor D2	-0.919314	0.00014822	DOWN	14.4598	7.65751
Necab2	N-terminal EF-hand calcium binding protein 2	-0.410543	0.000149073	DOWN	42.6076	32.0633
Gm10754	predicted gene 10754	-0.860592	0.000216188	DOWN	0.696646	0.388048
Lzts3	leucine zipper, putative tumor suppressor family member 3	-0.33445	0.00024478	DOWN	64.6155	51.2485
B230334C09Rik		-0.369793	0.000245816	DOWN	21.2196	16.4257
Strn	striatin, calmodulin binding protein	-0.408499	0.000246905	DOWN	13.8046	10.4044
Ppp3ca	protein phosphatase 3, catalytic subunit, alpha isoform	-0.393451	0.000269377	DOWN	219.089	166.797
Tmem158	transmembrane protein 158	-0.496793	0.00029704	DOWN	32.4061	22.99
Dusp8	dual specificity phosphatase 8	-0.296519	0.000320775	DOWN	36.0027	29.3203
Rasl10b	RAS-like, family 10, member B	-0.342834	0.00032325	DOWN	72.1221	56.8764
Bcl11b	B cell leukemia/lymphoma 11B	-0.474132	0.000347903	DOWN	13.6403	9.82602
ENSMUSG00000135686		-0.708707	0.000355734	DOWN	46.0841	28.2797
Kirrel2	kirre like nephrin family adhesion molecule 2	-0.846071	0.000367324	DOWN	3.54457	1.96921
Asic4	acid-sensing ion channel family member 4	-0.492485	0.000392384	DOWN	9.90335	7.05362
Sowaha	sosondowah ankyrin repeat domain family member A	-0.399884	0.000465128	DOWN	26.7485	20.2665
Stk26	serine/threonine kinase 26	-0.670562	0.000497343	DOWN	2.26951	1.43421
Cpne5	copine V	-0.38433	0.000518558	DOWN	18.1986	13.9457
Onecut2	one cut domain, family member 2	-0.623244	0.000614833	DOWN	0.674394	0.439464
Penk	preproenkephalin	-0.593898	0.000644764	DOWN	150.842	99.9719
Nphs1	nephrosis 1, nephrin	-0.845943	0.000668207	DOWN	0.539112	0.298353
Galnt13	polypeptide N-acetylgalactosaminyltransferase 13	-0.455059	0.000745942	DOWN	4.71764	3.44666
Ppp4r4	protein phosphatase 4, regulatory subunit 4	-0.327643	0.000798048	DOWN	10.9169	8.70155
Cyp4f15	cytochrome P450, family 4, subfamily f, polypeptide 15	-0.516129	0.000815568	DOWN	10.2151	7.15033
Gabrg3	gamma-aminobutyric acid type A receptor, subunit gamma 3	-0.347609	0.000848637	DOWN	3.85739	3.03312
Foxp1	forkhead box P1	-0.432085	0.000866701	DOWN	13.014	9.65009
ENSMUSG00000126570		-0.793669	0.00113724	DOWN	0.874861	0.513673
Sez6	seizure related gene 6	-0.345773	0.00129139	DOWN	65.1901	51.3087
Rasgrp2	RAS, guanyl releasing protein 2	-0.645369	0.00138107	DOWN	10.9505	7.00929
Arf3	ADP-ribosylation factor 3	-0.306193	0.00141423	DOWN	270.102	218.458
Camk2n1	calcium/calmodulin-dependent protein kinase II inhibitor 1	-0.315176	0.00141423	DOWN	310.468	249.534
Pde10a	phosphodiesterase 10A	-0.783052	0.00156991	DOWN	30.802	17.9041
Ncdn	neurochondrin	-0.317539	0.00157664	DOWN	437.708	351.242
Meg3	maternally expressed 3	-0.402291	0.00158571	DOWN	287.665	217.667
Neurl1a	neuralized E3 ubiquitin protein ligase 1A	-0.301602	0.00158571	DOWN	27.2007	22.072
Begain	brain-enriched guanylate kinase-associated	-0.281161	0.00159439	DOWN	40.1959	33.0891
Actn2	actinin alpha 2	-0.588587	0.00166515	DOWN	8.38839	5.58923
Sh2d5	SH2 domain containing 5	-0.351334	0.00168579	DOWN	32.392	25.3985
Gm42829		-0.45477	0.00172695	DOWN	3.23686	2.36078
Dach1	dachshund family transcription factor 1	-0.761316	0.00190134	DOWN	2.31984	1.37253
Stum	mechanosensory transduction mediator	-0.301474	0.00206931	DOWN	59.5575	48.3302
D130058E05Rik		-1.22395	0.00208778	DOWN	0.249092	0.10576
Bcr	BCR activator of RhoGEF and GTPase	-0.337397	0.00214457	DOWN	30.6579	24.2694
Ppp3r1	protein phosphatase 3, regulatory subunit B, alpha isoform (calcineurin B, type I)	-0.327707	0.00215351	DOWN	231.881	184.768
Foxp2	forkhead box P2	-0.48375	0.00228063	DOWN	2.62034	1.87735
Hlf	hepatic leukemia factor	-0.317355	0.00230631	DOWN	39.3	31.539
Tmem191	transmembrane protein 191	-0.33442	0.0023159	DOWN	37.6873	29.9017
Klf16	Kruppel-like transcription factor 16	-0.349138	0.00239134	DOWN	20.5241	16.1024
Gm38505	predicted gene, 38505	-2.49011	0.00240821	DOWN	0.0584973	0.0104592
Cplx2	complexin 2	-0.291341	0.00252225	DOWN	266.663	217.908
Rap1gap	Rap1 GTPase-activating protein	-0.3136	0.00258111	DOWN	72.8022	58.5894
Gm35835	predicted gene, 35835	-0.673742	0.00268339	DOWN	0.158999	0.0998421
Arpp21	cyclic AMP-regulated phosphoprotein, 21	-0.36811	0.00280267	DOWN	44.6099	34.5688
Celf2	CUGBP, Elav-like family member 2	-0.291874	0.00290943	DOWN	40.8831	33.3985
Psd	pleckstrin and Sec7 domain containing	-0.284526	0.00319472	DOWN	101.185	83.0749
Dact3	dishevelled-binding antagonist of beta-catenin 3	-0.305097	0.00344421	DOWN	51.8548	41.9749
Rem2	rad and gem related GTP binding protein 2	-0.505992	0.00344965	DOWN	5.26462	3.72185
Serpina9	serine (or cysteine) peptidase inhibitor, clade A (alpha-1 antiproteinase, antitrypsin), member 9	-0.922571	0.00347113	DOWN	1.91659	1.01552
Sp9	trans-acting transcription factor 9	-0.458441	0.00359903	DOWN	2.06821	1.51274
Scn3b	sodium channel, voltage-gated, type III, beta	-0.347461	0.00362353	DOWN	35.715	28.0816
Flrt3	fibronectin leucine rich transmembrane protein 3	-0.371525	0.00363333	DOWN	6.64267	5.14389
Phactr1	phosphatase and actin regulator 1	-0.300719	0.00370412	DOWN	88.0973	71.5275
Dgkb	diacylglycerol kinase, beta	-0.445337	0.00384455	DOWN	23.0905	16.964
Gpr27	G protein-coupled receptor 27	-0.412569	0.00389076	DOWN	14.6742	11.0205
Gm43185		-1.38837	0.00397221	DOWN	0.301728	0.116105
Dlgap3	DLG associated protein 3	-0.313304	0.00410024	DOWN	87.3504	70.3001
Gm38413	predicted gene, 38413	-0.592088	0.00431039	DOWN	1.73914	1.15388
Grm5	glutamate receptor, metabotropic 5	-0.354691	0.00469796	DOWN	26.4663	20.7014
Mgat4c	MGAT4 family, member C	-0.490658	0.00472537	DOWN	1.65782	1.18542
Shisa7	shisa family member 7	-0.373912	0.00476186	DOWN	37.0165	28.5689
Ajm1	apical junction component 1	-0.266324	0.00511109	DOWN	30.1027	25.0244
Kifc2	kinesin family member C2	-0.303987	0.00520499	DOWN	157.906	127.911
Kcnk2	potassium channel, subfamily K, member 2	-0.31227	0.00528349	DOWN	15.1278	12.1911
Jph3	junctophilin 3	-0.264562	0.00529991	DOWN	78.3432	65.2182
Ccdc187	coiled-coil domain containing 187	-0.603219	0.00552958	DOWN	2.25373	1.48612
Shank3	SH3 and multiple ankyrin repeat domains 3	-0.464807	0.00559516	DOWN	37.379	27.0885
Nkain2	Na+/K+ transporting ATPase interacting 2	-0.319236	0.00655115	DOWN	11.5267	9.24608
Sertad4	SERTA domain containing 4	-0.379248	0.00712804	DOWN	5.85686	4.51286
Kcnd2	potassium voltage-gated channel, Shal-related family, member 2	-0.328381	0.00714516	DOWN	20.3977	16.2541
Trerf1	transcriptional regulating factor 1	-0.332957	0.00716108	DOWN	8.78599	6.98121
Camk2a	calcium/calmodulin-dependent protein kinase II alpha	-0.283407	0.00717773	DOWN	532.23	437.306
B3gat1	beta-1,3-glucuronyltransferase 1	-0.245853	0.00750817	DOWN	53.0971	44.7833
Hmgcll1	3-hydroxymethyl-3-methylglutaryl-Coenzyme A lyase-like 1	-0.328937	0.00766158	DOWN	4.76636	3.79456
Gm55328		-0.340558	0.00788586	DOWN	14.1729	11.1907
Cnih2	cornichon family AMPA receptor auxiliary protein 2	-0.280672	0.00810974	DOWN	141.912	116.837
Rab30	RAB30, member RAS oncogene family	-0.348415	0.00832899	DOWN	4.25246	3.34372
Gpr158	G protein-coupled receptor 158	-0.319065	0.00841817	DOWN	28.7704	23.0669
Acsm5	acyl-CoA synthetase medium-chain family member 5	-1.28485	0.008469	DOWN	0.191182	0.0780245
Tac1	tachykinin 1	-0.468067	0.00874551	DOWN	27.7614	20.1038
Gm49702		-0.980406	0.0088999	DOWN	2.22752	1.12889
Grid1	glutamate receptor, ionotropic, delta 1	-0.280834	0.00901267	DOWN	14.8382	12.22
Plppr1	phospholipid phosphatase related 1	-0.446876	0.00920963	DOWN	3.04571	2.23394
Cyld	CYLD lysine 63 deubiquitinase	-0.297645	0.00929687	DOWN	23.9472	19.4881
Gpr52	G protein-coupled receptor 52	-0.6753	0.00945018	DOWN	6.92941	4.35663
Hdx	highly divergent homeobox	-0.370932	0.0096753	DOWN	1.49523	1.15817
Cyp46a1	cytochrome P450, family 46, subfamily a, polypeptide 1	-0.28332	0.00972873	DOWN	90.069	74.0324
Brsk1	BR serine/threonine kinase 1	-0.230942	0.00990307	DOWN	111.127	94.6915
Ryr3	ryanodine receptor 3	-0.468609	0.00999058	DOWN	6.14089	4.43964
Pde7b	phosphodiesterase 7B	-0.476407	0.0100375	DOWN	12.4609	8.96361
Dclk3	doublecortin-like kinase 3	-0.363636	0.0104968	DOWN	17.3275	13.4711
Trank1	tetratricopeptide repeat and ankyrin repeat containing 1	-0.300217	0.01063	DOWN	49.4357	40.1513
Atxn1	ataxin 1	-0.29486	0.0109416	DOWN	9.81447	8.00063
Atp2b1	ATPase, Ca++ transporting, plasma membrane 1	-0.295049	0.0109578	DOWN	106.199	86.5626
ENSMUSG00000137768		-1.20653	0.0111639	DOWN	0.597172	0.266164
Ftx	Ftx transcript, Xist regulator, non-protein coding	-0.364486	0.0117148	DOWN	5.0101	3.89376
Trim46	tripartite motif-containing 46	-0.296103	0.0120732	DOWN	25.6525	20.8994
Slc9a2	solute carrier family 9 (sodium/hydrogen exchanger), member 2	-0.406251	0.0128304	DOWN	1.62169	1.22226
Gm43398		-0.549545	0.0130511	DOWN	2.73857	1.88114
Wipf3	WAS/WASL interacting protein family, member 3	-0.343394	0.0136734	DOWN	56.3989	44.4508
Gm54798		-0.478537	0.0139966	DOWN	7.96959	5.71232
Kcnq3	potassium voltage-gated channel, subfamily Q, member 3	-0.292125	0.014196	DOWN	22.6442	18.497
Gm48482		-0.859268	0.0142738	DOWN	0.963761	0.532507
Gm57234		-0.387725	0.0144202	DOWN	47.3504	36.2164
ENSMUSG00000125833		-1.04073	0.0144984	DOWN	1.94144	0.919862
Ccdc88c	coiled-coil domain containing 88C	-0.293923	0.0146626	DOWN	6.18144	5.04211
Ptpn7	protein tyrosine phosphatase, non-receptor type 7	-0.778955	0.0147073	DOWN	0.478529	0.276666
Cacna1e	calcium channel, voltage-dependent, R type, alpha 1E subunit	-0.29189	0.0148137	DOWN	29.5003	24.0994
ENSMUSG00000137651		-3.59061	0.0155241	DOWN	0.0603283	0.00461198
Sox1ot	Sox1 overlapping transcript	-0.456161	0.0156341	DOWN	2.65289	1.93705
Impg1	interphotoreceptor matrix proteoglycan 1	-1.07215	0.0160471	DOWN	0.264334	0.127995
Plagl1	pleiomorphic adenoma gene-like 1	-0.36691	0.016191	DOWN	5.10016	3.95863
Htr1b	5-hydroxytryptamine (serotonin) receptor 1B	-0.624996	0.0165871	DOWN	4.19724	2.72608
ENSMUSG00000123306		-1.93241	0.0169416	DOWN	0.313584	0.0820104
Nrgn	neurogranin	-0.298023	0.0170808	DOWN	596.49	485.172
Jakmip1	janus kinase and microtubule interacting protein 1	-0.274686	0.0171404	DOWN	24.774	20.4831
Pptc7	PTC7 protein phosphatase homolog	-0.27848	0.0171572	DOWN	14.855	12.2567
Gm28437		-0.73344	0.0180186	DOWN	8.80702	5.29842
Elmod1	ELMO/CED-12 domain containing 1	-0.280766	0.0180248	DOWN	76.4618	62.9568
Cnr1	cannabinoid receptor 1	-0.322945	0.0180248	DOWN	26.1723	20.9298
Nr3c2	nuclear receptor subfamily 3, group C, member 2	-0.28135	0.0180356	DOWN	9.94892	8.19232
Map3k10	mitogen-activated protein kinase kinase kinase 10	-0.258418	0.0182203	DOWN	54.0994	45.2268
Ablim2	actin-binding LIM protein 2	-0.257316	0.0183814	DOWN	40.7725	34.1172
Col25a1	collagen, type XXV, alpha 1	-0.309123	0.0184001	DOWN	10.1615	8.20772
Slc35d3	solute carrier family 35, member D3	-0.646706	0.0184164	DOWN	2.72059	1.74842
Jph4	junctophilin 4	-0.269896	0.018455	DOWN	86.1534	71.4593
Kcnip2	Kv channel-interacting protein 2	-0.331537	0.0185689	DOWN	50.8834	40.4485
Ankdd1a	ankyrin repeat and death domain containing 1A	-0.774896	0.0187402	DOWN	1.30438	0.765212
Sipa1l1	signal-induced proliferation-associated 1 like 1	-0.305285	0.0187402	DOWN	57.1445	46.2486
Dlg4	discs large MAGUK scaffold protein 4	-0.247625	0.0190583	DOWN	65.5311	55.1962
S100pbp	S100P binding protein	-0.303424	0.0194885	DOWN	8.59591	6.96816
Lrrn2	leucine rich repeat protein 2, neuronal	-0.262045	0.0196538	DOWN	42.548	35.4866
Mir770	microRNA 770	-0.413185	0.0200812	DOWN	868.684	652.683
Six3	sine oculis-related homeobox 3	-0.586871	0.02035	DOWN	2.98679	1.99395
Gm37212		-1.2623	0.0209083	DOWN	0.242281	0.102659
Gm20683		-0.241902	0.0210119	DOWN	39.4263	33.353
Zfp503	zinc finger protein 503	-0.459894	0.0211402	DOWN	2.02411	1.47472
Pianp	PILR alpha associated neural protein	-0.277726	0.0214423	DOWN	67.662	55.8308
Dcc	deleted in colorectal carcinoma	-0.366094	0.0214582	DOWN	2.95609	2.29726
Tnk2	tyrosine kinase, non-receptor, 2	-0.230551	0.0216024	DOWN	60.9152	51.9201
Tbc1d8	TBC1 domain family, member 8	-0.317775	0.0230336	DOWN	7.23386	5.81156
Nova2	NOVA alternative splicing regulator 2	-0.24342	0.0231867	DOWN	16.5428	13.9787
Grin2a	glutamate receptor, ionotropic, NMDA2A (epsilon 1)	-0.262483	0.0232023	DOWN	13.8166	11.5169
Atp6-ps	ATP synthase membrane subunit 6, pseudogene	-0.919811	0.023425	DOWN	12.9861	6.85442
Itpr1	inositol 1,4,5-trisphosphate receptor 1	-0.310562	0.023425	DOWN	73.4489	59.2262
Hook1	hook microtubule tethering protein 1	-0.266929	0.0238922	DOWN	11.8656	9.86854
Gm43580		-0.529165	0.0243366	DOWN	12.6513	8.85271
ENSMUSG00000139940		-0.504403	0.0246296	DOWN	20.3255	14.3428
Lingo3	leucine rich repeat and Ig domain containing 3	-0.358288	0.0252146	DOWN	12.1911	9.50482
D430036J16Rik	RIKEN cDNA D430036J16 gene	-0.575555	0.0260978	DOWN	1.40243	0.94781
ENSMUSG00000134236		-0.445087	0.0261756	DOWN	4.41611	3.24034
Cacna2d2	calcium channel, voltage-dependent, alpha 2/delta subunit 2	-0.363292	0.0269782	DOWN	16.0955	12.5195
Cacng4	calcium channel, voltage-dependent, gamma subunit 4	-0.393803	0.0272448	DOWN	15.3807	11.7176
2900052N01Rik	RIKEN cDNA 2900052N01 gene	-0.329688	0.0273042	DOWN	11.2763	8.97646
Phactr3	phosphatase and actin regulator 3	-0.246589	0.0275003	DOWN	21.6559	18.2574
ENSMUSG00000142237		-1.21968	0.0276036	DOWN	0.241066	0.104201
Car11	carbonic anhydrase 11	-0.289363	0.028132	DOWN	86.6346	70.9007
Purb	purine rich element binding protein B	-0.244545	0.0283113	DOWN	63.6248	53.7069
Grik2	glutamate receptor, ionotropic, kainate 2 (beta 2)	-0.276107	0.0289306	DOWN	7.23811	5.98097
Gria3	glutamate receptor, ionotropic, AMPA3 (alpha 3)	-0.248504	0.029534	DOWN	48.1815	40.5631
Isl1	ISL1 transcription factor, LIM/homeodomain	-0.654014	0.029807	DOWN	1.54871	0.982429
Endov	endonuclease V	-0.276748	0.0299962	DOWN	7.63108	6.29693
Gm45176		-1.42794	0.0301984	DOWN	0.0899026	0.0343921
Git1	GIT ArfGAP 1	-0.241481	0.0303432	DOWN	116.972	98.9512
Ppp3cb	protein phosphatase 3, catalytic subunit, beta isoform	-0.247058	0.0310811	DOWN	52.8921	44.574
Arglu1	arginine and glutamate rich 1	-0.250687	0.0312332	DOWN	25.8482	21.7395
Prodh	proline dehydrogenase	-0.39322	0.0317715	DOWN	11.5232	8.77316
Ano3	anoctamin 3	-0.391584	0.0321131	DOWN	19.2455	14.6762
Snhg11	small nucleolar RNA host gene 11	-0.256059	0.0324432	DOWN	320.853	268.681
Otof	otoferlin	-0.481125	0.0327672	DOWN	6.24411	4.47638
Gm47513		-1.72314	0.0328297	DOWN	0.114235	0.0338099
Doc2b	double C2, beta	-0.557473	0.0328448	DOWN	14.8303	10.0823
Lmtk3	lemur tyrosine kinase 3	-0.22246	0.0334835	DOWN	60.3221	51.7002
Pkp2	plakophilin 2	-0.420875	0.0339108	DOWN	4.38299	3.27455
Gm14569	predicted gene 14569	-1.10112	0.0339571	DOWN	0.120782	0.0571821
Rxrg	retinoid X receptor gamma	-0.584953	0.0345999	DOWN	8.13025	5.43068
Atxn7l3	ataxin 7-like 3	-0.205865	0.0345999	DOWN	70.6673	61.275
Slc2a13	solute carrier family 2 (facilitated glucose transporter), member 13	-0.30522	0.0347533	DOWN	22.5173	18.23
Gm49194		-0.84251	0.0349282	DOWN	0.649995	0.362867
Camk2b	calcium/calmodulin-dependent protein kinase II, beta	-0.243758	0.0349282	DOWN	220.548	186.269
Gnal	guanine nucleotide binding protein, alpha stimulating, olfactory type	-0.309122	0.0349282	DOWN	26.8893	21.708
Cdk5r1	cyclin dependent kinase 5, regulatory subunit 1	-0.25606	0.0350519	DOWN	69.1627	57.9232
Gm33111	predicted gene, 33111	-4.61185	0.0350519	DOWN	0.00694826	0
Wnt2	wingless-type MMTV integration site family, member 2	-0.570476	0.035222	DOWN	1.75669	1.19322
Rbfox1	RNA binding protein, fox-1 homolog (C. elegans) 1	-0.283131	0.0353664	DOWN	44.466	36.5439
Gria1	glutamate receptor, ionotropic, AMPA1 (alpha 1)	-0.226426	0.0359991	DOWN	97.4065	83.2608
Akap5	A kinase anchor protein 5	-0.363479	0.0369973	DOWN	17.4327	13.555
Kazn	kazrin, periplakin interacting protein	-0.264926	0.0373081	DOWN	15.045	12.5259
Efnb2	ephrin B2	-0.258435	0.0374405	DOWN	13.4127	11.2163
Gm34162	predicted gene, 34162	-1.65892	0.0374938	DOWN	0.137861	0.0415192
Mast3	microtubule associated serine/threonine kinase 3	-0.256686	0.0374938	DOWN	58.9782	49.3643
Ccdc85c	coiled-coil domain containing 85C	-0.25203	0.0384416	DOWN	18.4145	15.4724
Kif27	kinesin family member 27	-0.4963	0.0388111	DOWN	1.13997	0.802739
Gm39326	predicted gene, 39326	-0.74931	0.0391967	DOWN	0.816961	0.48367
Casd1	CAS1 domain containing 1	-0.245163	0.0392497	DOWN	16.0845	13.5843
Gm42770		-1.00152	0.0393469	DOWN	0.17122	0.0861822
ENSMUSG00000132664		-1.08902	0.0402894	DOWN	0.881458	0.419693
Rtl3	retrotransposon Gag like 3	-1.30853	0.0405016	DOWN	0.190006	0.0832434
Lmo3	LIM domain only 3	-0.25865	0.0406961	DOWN	26.2793	21.9719
Mxd1	MAX dimerization protein 1	-0.316069	0.0408866	DOWN	6.38124	5.11956
Rnf44	ring finger protein 44	-0.243902	0.0413865	DOWN	33.3408	28.1598
Mir1906-1	microRNA 1906-1	-0.351141	0.042182	DOWN	910.465	714.364
Tspan7	tetraspanin 7	-0.263912	0.0424561	DOWN	113.256	94.3303
Prkar2b	protein kinase, cAMP dependent regulatory, type II beta	-0.346426	0.0427102	DOWN	17.1208	13.4766
Scamp1	secretory carrier membrane protein 1	-0.230975	0.0434084	DOWN	48.8078	41.5976
Neto1	neuropilin (NRP) and tolloid (TLL)-like 1	-0.303192	0.0434084	DOWN	13.1716	10.6805
Lin28b	lin-28 homolog B	-0.415639	0.0435529	DOWN	1.31503	0.986631
Itpka	inositol 1,4,5-trisphosphate 3-kinase A	-0.257844	0.0438184	DOWN	81.7971	68.4062
Adam22	a disintegrin and metallopeptidase domain 22	-0.219333	0.0438184	DOWN	25.9241	22.2711
Ppp1r2	protein phosphatase 1, regulatory inhibitor subunit 2	-0.253406	0.0442694	DOWN	29.0831	24.399
Zfp523	zinc finger protein 523	-0.233629	0.0442857	DOWN	32.5993	27.7221
Gm16044	pentatricopeptide repeat domain 3 pseudogene	-0.986167	0.0448486	DOWN	1.64233	0.81978
A230103L15Rik		-0.514559	0.0449969	DOWN	2.11066	1.47719
Cytl1	cytokine-like 1	-0.869593	0.0450097	DOWN	0.903058	0.490809
Calb1	calbindin 1	-0.279392	0.0455811	DOWN	25.614	21.1119
Kcnt1	potassium channel, subfamily T, member 1	-0.266721	0.0456375	DOWN	29.2108	24.2852
mt-Atp8		-1.19357	0.0459006	DOWN	13.9122	6.06553
Inafm2	InaF motif containing 2	-0.240712	0.0462814	DOWN	14.5542	12.3109
Gm26645		-0.697194	0.0463209	DOWN	1.0499	0.6499
Gpr83	G protein-coupled receptor 83	-0.400206	0.0464765	DOWN	9.79712	7.42851
Thra	thyroid hormone receptor alpha	-0.259149	0.0471784	DOWN	210.325	175.747
Gm50490		-0.465914	0.0472603	DOWN	5.16937	3.71846
Strip2	striatin interacting protein 2	-0.355151	0.0472603	DOWN	8.86912	6.9416
Arhgap6	Rho GTPase activating protein 6	-0.393384	0.0479024	DOWN	3.20575	2.44477
Cntnap1	contactin associated protein-like 1	-0.275352	0.0483038	DOWN	51.7136	42.7355
Tdo2	tryptophan 2,3-dioxygenase	-0.885016	0.0486174	DOWN	0.268053	0.149462
ENSMUSG00000140205		-0.569728	0.0486918	DOWN	4.75295	3.21048
Gm38948	predicted gene, 38948	-2.91002	0.0498135	DOWN	0.132663	0.016979
Ttyh3	tweety family member 3	-0.20109	0.0499105	DOWN	59.634	51.8746
