# Supplementary material for: Lack of cortistatin drives neuroimmune and vascular dysfunction in brain ischemia
Source: J Biomed Sci. 2026 Jun 20;33:65. doi: 10.1186/s12929-026-01271-w (PMC13282875; doi:10.1186/s12929-026-01271-w)
Supplement: Supplementary file 8 — Supplementary Material 8 [file 12929_2026_1271_MOESM8_ESM.xlsx]

## Sheet: Sheet1
Common
ID	Description	Frecuency (Cort+/+)	p.adjust (Cort+/+)	genesUP (Cort+/+)	genesDOWN (Cort+/+)	Frecuency (Cort-/-)	p.adjust (Cort-/-)	genesUP (Cort-/-)	genesDOWN (Cort-/-)
	IMMUNE RESPONSE
GO:0002764	immune response-regulating signaling pathway	58/486	3.34147e-26	Clec7a/Lgals3/Trem2/Aurkb/Rab7b/Cd22/Itgam/Pik3ap1/Nckap1l/Fyb1/Ifi204/Tyrobp/Fosl1/Unc93b1/Gbp2/Oas1a/Slc15a3/C3ar1/Laptm5/Ptprc/Klhl6/Oasl1/Ifi209/Lat2/Irf7/Myo1g/Cd14/Lilrb4b/Trim30a/Ptpn6/Fcer1g/Lilrb4a/Lyn/Ifi213/Tifab/Cd36/Cyba/Ddx60/H2-K1/Tlr2/Irgm2/Btk/Lpxn/Pycard/Dhx58/Plcg2/Casp1/Rigi/Ifi211/C5ar1/Ctsh/H2-Q7/Gm12250/Ifi207/Gbp5/Oas1b/Nlrp1a	Foxp1	117/486	9.02227e-37	Clec7a/Itgam/Cd22/Lgals3/Fyb1/Rab7b/Fcer1g/Nckap1l/Pik3ap1/Btk/Fosl1/Gbp5/Trem2/Lat2/Themis2/Gbp2/Ctsh/Laptm5/H2-Q4/Casp1/Aurkb/Tyrobp/Ifi204/Pycard/Ptpn6/Oas1a/Ptprc/Trim30a/Ifi213/Irgm2/Trim25/Unc93b1/H2-K1/Oasl1/Lyn/Cyba/Irf7/Syk/Ifi209/Lilrb4b/Eif2ak2/C3ar1/Rigi/Klhl6/Ifi203/Myo1g/Plcg2/Oas1b/Slc15a3/Ifi203-ps/Ddx60/Tlr1/Cd40/Cd14/Ifi207/Irgm1/Zc3hav1/Dhx58/Casp4/Rsad2/Igtp/Tlr2/Ifi208/Rab29/…	Foxp1/Cyld
GO:0045088	regulation of innate immune response	56/463	5.78124e-26	Mmp12/Clec7a/Trem2/Myo1f/Aurkb/Rab7b/Ulbp1/Zbp1/Pik3ap1/Ifi204/Tyrobp/Grn/Fosl1/Unc93b1/Vav1/Gbp2/Oas1a/Slc15a3/Gbp3/Parp14/Lgals9/Isg15/Oasl1/Nlrc5/Ifi209/Irf7/Casp8/Cd14/Trim30a/Cd74/Lyn/Ifi213/Tifab/Cd36/Cyba/Ddx60/H2-K1/Tgfb1/Tlr2/Irgm2/Btk/Pycard/Dhx58/Slamf8/Plcg2/Casp1/Rigi/Ifi211/Spi1/H2-Q7/Gm12250/Ifi207/Gbp5/Oas1b/Parp9/Nlrp1a	NA	129/463	9.98043e-48	Mmp12/Clec7a/Myo1f/Rab7b/Cd74/Gbp3/Grn/Pik3ap1/Btk/Vav1/Fosl1/Gbp5/Trem2/Parp14/Tgfb1/Isg15/Gbp2/Lgals9/H2-Q4/Casp1/Nlrc5/Aurkb/Tyrobp/Ifi204/Pycard/Oas1a/Trim30a/Ifi213/Parp9/Spi1/Irgm2/Trim25/Unc93b1/H2-K1/Casp8/Zbp1/Oasl1/Ulbp1/Lyn/Cyba/Irf7/Syk/Ifi209/Eif2ak2/Hmgb2/Rigi/Gbp7/Ereg/Ifi203/Card9/Plcg2/Oas1b/Lag3/Adam8/Slc15a3/Ifi203-ps/Ddx60/Tlr1/Cd14/Ifi207/Irgm1/Zc3hav1/Dhx58/Trim30d/Casp4/Rsa…	Drd2
GO:0071706	TNF superfamily cytokine production	40/218	4.39647e-25	Ccl4/Clec7a/Ccl3/Trem2/Tmem106a/Tyrobp/Cybb/Gpnmb/Cd300ld/Csf1r/Oas1a/Ccl2/Lgals9/Bcl3/Ptprc/Ccr5/Cd14/Lilrb4b/Trim30a/Cd84/Ptpn6/Cx3cr1/Fcer1g/Lilrb4a/Oas2/Cd36/Cyba/H2-K1/Slamf9/Tgfb1/Tlr2/Btk/Pycard/Plcg2/Rigi/Axl/H2-Q7/Oas1b/Il1a	Foxp1	77/218	4.18973e-36	Clec7a/Fcer1g/Gpnmb/Tmem106a/Btk/Trem2/Tgfb1/Ccl4/Lgals9/H2-Q4/Ccl3/Tyrobp/Csf1r/Ccr5/Pycard/Ptpn6/Oas1a/Ptprc/Trim30a/Cybb/Oas2/H2-K1/Cd84/Cyba/Syk/Cx3cr1/Lilrb4b/Rigi/Tspo/Il33/Card9/Frmd8/Plcg2/Oas1b/Adam8/Tlr1/Cd14/Elf4/Tnfrsf1a/Fcgr3/Hspb1/Tlr2/Ccl2/Myd88/H2-D1/Cd300ld/Oas1g/Ifih1/Lilrb4a/Slamf9/Bcl3/Oas3/Lpl/Tlr4/Cd36/Axl/Ptafr/Fcgr2b/Sash3/Cd274/Spn/Stat3/H2-T23/Thbs1/Ccn1/Nlrc3/Tlr9/Tlr6/…	Foxp1/Isl1
GO:0002443	leukocyte mediated immunity	52/472	1.67002e-22	Clcf1/Clec7a/Trem2/Myo1f/Itgam/Ulbp1/Nckap1l/Milr1/Tyrobp/Il21r/Unc93b1/Vav1/C1qc/Ccl2/H2-T24/Rac2/Bst2/Lgals9/Bcl3/Ptprc/Itgb2/C1qb/Lat2/Irf7/Myo1g/Lilrb4b/Cd84/Ptpn6/Cx3cr1/Fcgr1/C1qa/Cd74/C1rl/Fcer1g/Lilrb4a/Lyn/Ctsc/Fgl2/H2-K1/Slamf9/Tgfb1/Tlr2/Btk/Plcg2/Inpp5d/Fcgr4/Rigi/Tcirg1/Ctsh/Tnfrsf1b/Spi1/H2-Q7	NA	112/472	1.01789e-34	Clcf1/Clec7a/Myo1f/Itgam/H2-T24/Fcer1g/Nckap1l/Cd74/Btk/Vav1/Csf2rb2/Trem2/Lat2/Fcgr1/Tgfb1/Lgals9/C1qb/Ctsh/H2-Q4/Itgb2/C1qc/Tyrobp/Ptpn6/C1qa/Fes/Ptprc/B2m/Spi1/Unc93b1/Milr1/Bst2/H2-K1/Cd84/Csf3r/Ctsc/Ripk3/Inpp5d/Ulbp1/Lyn/Vamp8/Irf7/Rac2/Syk/Cx3cr1/Lilrb4b/Rigi/Myo1g/Card9/Tcirg1/Plcg2/Lag3/Anxa3/Il21r/Cd40/Fcgr4/H2-Ab1/Prdx1/Adora3/Stat6/Tnfrsf1b/Hmox1/Fcgr3/Pnp/Rsad2/Slc11a1/Tlr2/Irak4/Ccl…	Bcr/Cplx2/Ppp3cb
GO:0050900	leukocyte migration	45/382	1.46815e-20	Cxcl16/Ccl4/Ccl3/Spp1/Lgals3/Trem2/Myo1f/Itgam/Nckap1l/Cd9/Ccl12/Csf1r/Dock8/Vav1/C3ar1/Ccl2/Gpr35/Aif1/Msn/Rac2/Ch25h/Lgals9/Cxcl10/Itgb2/Lgmn/Myo1g/Cx3cr1/Cd74/Fcer1g/Ccl9/Selplg/Lyn/Slamf9/Gcnt1/Tgfb1/Tlr2/Pycard/Slamf8/Vcam1/C5ar1/F11r/Spi1/Ccl7/Ccl6/Il1a	NA	91/382	2.0932e-28	Cxcl16/Myo1f/Itgam/Spp1/Cd9/Lgals3/F11r/Msn/Fcer1g/Nckap1l/Cd74/Lgmn/Vav1/Trem2/Dock8/Tgfb1/Ccl4/Ccl12/Lgals9/Ccl3/Itgb2/Csf1r/Ccl9/Pycard/Gpr35/Ccl11/Aif1/Spi1/Cxcl10/Csf3r/Ripk3/Dysf/Lyn/Rac2/Syk/Cx3cr1/Itgb1/C3ar1/Il33/Myo1g/Adam8/Serpine1/Adora3/Ccl6/Fcgr3/Itga6/Tlr2/Irak4/Cmklr1/Ccl2/Myd88/Slamf9/C5ar1/Ecm1/Emilin1/Gpr183/Gcnt1/Emp2/Ptafr/Selplg/Edn1/Ccr1/Adam17/Spn/Gpsm3/Hsd3b7/Itga7/Vcam1/…	Smpd3/Bcr
GO:0051607	defense response to virus	40/304	6.41316e-20	Mmp12/Itgax/Zbp1/Ifi204/Unc93b1/Oas1a/Oasl2/Bst2/Slfn8/Isg15/Cxcl10/Ptprc/Oasl1/Ifi209/Irf7/Ifit3/Trim30a/Apobec1/Ifit1/Ifit3b/Ifi213/Fgl2/Oas2/Cd37/Ddx60/Stat1/Slfn9/Irgm2/Pycard/Dhx58/Casp1/Rigi/Ifi211/Gm12250/Ifi207/Gbp5/Oas1b/Parp9/Irf5/Nlrp1a	NA	98/304	4.33445e-42	Mmp12/Itgax/Apobec1/Gbp5/Isg15/Casp1/Ifi204/Ifit3/Slfn8/Ifit1/Pycard/Oasl2/Oas1a/Ptprc/Trim30a/Ifi213/Parp9/Irgm2/Trim25/Unc93b1/Oas2/Stat1/Bst2/Slfn9/Cxcl10/Ripk3/Zbp1/Oasl1/Vamp8/Irf7/Ifi209/Cd37/Eif2ak2/Rigi/Gbp7/Ifi203/Il33/Card9/Ifit3b/Ifitm3/Oas1b/Ifi203-ps/Ddx60/Apobec3/Cd40/Ifi207/Irgm1/Zc3hav1/Dhx58/Trim30d/Rtp4/Il10rb/Rsad2/Igtp/Ifi208/Dtx3l/Traf3ip3/Myd88/Nlrp1b/Oas1g/Ifi211/Ifih1/Trim…
GO:0042742	defense response to bacterium	40/330	1.03212e-18	Mpeg1/Trem2/Myo1f/Grn/Gbp2/Oas1a/Gbp3/Lgals9/Trf/Bcl3/Isg15/Plac8/Rnf213/Irf8/Naip6/Fcgr1/Stab1/Fcer1g/Gbp6/Oas2/Cd36/Cyba/H2-K1/Slamf9/Naip2/Tlr2/Irgm2/Pycard/Slamf8/Hck/Casp1/Iigp1/C5ar1/H2-Q7/Gm12250/Gbp5/Oas1b/Nlrp1a	Foxp1/Cd4	86/330	8.82727e-30	Mpeg1/Trf/Myo1f/Fcer1g/Gbp3/Grn/Gbp5/Trem2/Fcgr1/Rnf213/Isg15/Gbp2/Lgals9/H2-Q4/Casp1/Gbp9/Pycard/Oas1a/B2m/Irgm2/Gbp6/Oas2/H2-K1/Gsdmd/Irf8/Cyba/Syk/Stab1/Hmgb2/Gbp7/Card9/Hck/Iigp1/Oas1b/Naip2/Serpine1/Anxa3/Naip6/Lpo/Irgm1/Tnfrsf1a/Mmrn2/Casp4/Slc11a1/Igtp/Tlr2/Epha2/Myd88/H2-D1/Oas1g/Slamf9/Gbp4/C5ar1/Lyz2/Emilin1/Plac8/Bcl3/Oas3/Naip5/Rnase4/Tlr4/Cd36/Fgr/Ncf1/H2-M3/Adam17/Spn/Nlrp3/Gbp10/Ly…	Cd4/Foxp1/Tac1
GO:0032675	regulation of interleukin-6 production	30/168	1.23689e-18	Clec7a/Trem2/Tmem106a/Rab7b/Nckap1l/Tyrobp/Cd300ld/Unc93b1/Aif1/Laptm5/Lgals9/Ccr5/Lilrb4b/Trim30a/Cd84/Ptpn6/Cd74/Fcer1g/Lilrb4a/Cd36/Cyba/Tgfb1/Tlr2/Btk/Pycard/Plcg2/Inpp5d/Rigi/Aqp4/Il1a	NA	59/168	9.64862e-28	Clec7a/Rab7b/Fcer1g/Nckap1l/Cd74/Tmem106a/Btk/Trem2/Tgfb1/Lgals9/Laptm5/Tyrobp/Ccr5/Pycard/Ptpn6/Aqp4/Trim30a/Aif1/Unc93b1/Cd84/Inpp5d/Cyba/Syk/Lilrb4b/Rigi/Ereg/Il33/Card9/Plcg2/Tlr1/Elf4/Tnfrsf1a/Tlr2/Myd88/Cd300ld/Il1rl2/Ifih1/Lilrb4a/Lpl/Tlr4/Cd36/Ptafr/Stat3/Tlr7/Ccn1/Ticam2/Nlrc3/Tlr9/Il17ra/Tlr6/Havcr2/P2rx7/Mapk13/Lilra5/Tnf/Mapkapk2/Capn2/Tlr3	Isl1
GO:0002366	leukocyte activation involved in immune response	37/309	3.55039e-17	Clcf1/Lgals1/Clec7a/Lgals3/Cd180/Trem2/Myo1f/Itgam/Dock2/Lcp1/Nckap1l/Milr1/Tyrobp/Ly9/Grn/Rac2/Lgals9/Bcl3/Apbb1ip/Ptprc/Itgb2/Irf8/Lat2/Cd84/Ptpn6/Cd74/Fcer1g/Lilrb4a/Lyn/Fgl2/Tgfb1/Btk/Pycard/Plcg2/Fcgr4/Spi1	Foxp1	79/309	9.16003e-27	Clcf1/Lgals1/Clec7a/Myo1f/Itgam/Lgals3/Cd180/Ly9/Dock2/Fcer1g/Nckap1l/Cd74/Lcp1/Grn/Btk/Trem2/Lat2/Apbb1ip/Tgfb1/Lgals9/Itgb2/Tyrobp/Pycard/Ptpn6/Fes/Ptprc/Spi1/Milr1/Cd84/Dysf/Irf8/Lyn/Vamp8/Rac2/Syk/Il33/Plcg2/Anxa3/Cd40/Fcgr4/Adora3/Stat6/Hmox1/Slc11a1/Myd88/Lilrb4a/Bcl3/Gpr183/Hlx/Sbno2/Slfn2/Tlr4/Jak3/Ptafr/Fgr/Ifi35/H2-M3/Parp3/Spn/Irf1/Nlrp3/Stat3/Clec4d/Cd244a/Fgl2/Loxl3/Itgal/Havcr2/H2-D…	Foxp1/Bcr/Cplx2
GO:0032612	interleukin-1 production	26/133	3.67778e-17	Clec7a/Ccl3/Trem2/Tmem106a/Ifi204/Tyrobp/Lgals9/Ifi209/Casp8/Ccr5/Lilrb4b/Cx3cr1/Lilrb4a/Ifi213/S1pr3/Cd36/Slamf9/Tlr2/Pycard/Casp1/Aqp4/Ifi211/Ifi207/Gbp5/Nlrp1a	Foxp1	57/133	5.09324e-32	Clec7a/Tmem106a/Gbp5/Trem2/S100a13/Lgals9/Ccl3/Casp1/Tyrobp/Ifi204/Ccr5/Pycard/Aqp4/Ifi213/Casp8/Gsdmd/Ifi209/Cx3cr1/Lilrb4b/Ifi203/Ifi203-ps/Ifi207/S1pr3/Elf4/Casp4/Hspb1/Tlr2/Ifi208/Myd88/Nlrp1b/Ifi211/Lilrb4a/Slamf9/Naip5/Lpl/Tlr4/Cd36/Ifi206/Tmed10/Sphk1/Nlrp3/Stat3/Ccn1/Nlrc3/Tlr6/Havcr2/Mndal/Tnfaip8/P2rx7/Ifi205/Lilra5/Tnf/Ptger4/Sucnr1	Foxp1/Isl1/Git1
GO:0070661	leukocyte proliferation	41/395	6.79777e-17	Clcf1/Cd44/Lgals3/Cd180/Trem2/Rasal3/Cd22/Itgam/Dock2/Nckap1l/Tyrobp/Ccl12/Gpnmb/Csf1r/Dock8/Aif1/Laptm5/Msn/Rac2/Lgals9/Ptprc/Itgb2/Lilrb4b/Ptpn6/Cd74/Lilrb4a/Lyn/Cd37/H2-K1/Tgfb1/Btk/Pycard/Inpp5d/H2-Aa/Tcirg1/Vcam1/Tnfrsf1b/H2-Q7/Il1a	Ppp3ca/Cd4	89/395	5.7263e-26	Clcf1/Itgam/Cd22/Cd44/Lgals3/Cd180/Msn/Dock2/Nckap1l/Cd74/Gpnmb/Btk/Csf2rb2/Trem2/Dock8/Tgfb1/Ccl12/Lgals9/Laptm5/H2-Q4/Itgb2/Tyrobp/Csf1r/Rasal3/Pycard/Ptpn6/Ptprc/Aif1/Tgfbr2/H2-K1/Ripk3/Inpp5d/Lyn/Rac2/Syk/Cd37/Lilrb4b/Il33/Igfbp2/Tcirg1/Cd40/Irgm1/Elf4/Stat6/Tnfrsf1b/Pnp/Slc11a1/Cd151/Myd88/H2-D1/Lilrb4a/H2-Aa/Gpr183/Slfn2/Csf2rb/Tlr4/Jak3/Myc/Emp2/Fcgr2b/Ifnar2/Sash3/Cd274/Spn/Irf1/Vcam1/Cd8…	Cd4/Ppp3ca/Tac1
GO:0097529	myeloid leukocyte migration	32/237	2.35427e-16	Ccl4/Ccl3/Spp1/Lgals3/Trem2/Myo1f/Itgam/Nckap1l/Cd9/Ccl12/Csf1r/Vav1/C3ar1/Ccl2/Gpr35/Aif1/Rac2/Cxcl10/Itgb2/Lgmn/Cx3cr1/Cd74/Fcer1g/Ccl9/Lyn/Tlr2/Slamf8/C5ar1/Spi1/Ccl7/Ccl6/Il1a	NA	59/237	1.91282e-19	Myo1f/Itgam/Spp1/Cd9/Lgals3/Fcer1g/Nckap1l/Cd74/Lgmn/Vav1/Trem2/Ccl4/Ccl12/Ccl3/Itgb2/Csf1r/Ccl9/Gpr35/Ccl11/Aif1/Spi1/Cxcl10/Csf3r/Dysf/Lyn/Rac2/Syk/Cx3cr1/C3ar1/Adam8/Serpine1/Ccl6/Fcgr3/Tlr2/Irak4/Cmklr1/Ccl2/Myd88/C5ar1/Emilin1/Emp2/Edn1/Ccr1/Thbs1/Il17ra/Mmp2/Itga1/Ccl5/Slamf8/Cxcl9/Ptger4/Cnn2/Ccn3/Ccl7/Pecam1/Csf1/B4galt1/Enpp1	Bcr
GO:0006909	phagocytosis	31/228	5.51678e-16	Clec7a/Trem2/Rab7b/Itgam/Dock2/Nckap1l/Tyrobp/Vav1/Msr1/Ccl2/Aif1/Ncf4/Ptprc/Itgb2/Irf8/Bin2/Myo1g/Fcgr1/Fcer1g/Cd36/Cyba/Tgfb1/Tlr2/Btk/P2ry6/Pycard/Plcg2/Hck/Pld4/Ncf2/Axl	NA	58/228	1.35929e-19	Clec7a/Itgam/Bin2/Rab7b/Dock2/Fcer1g/Nckap1l/Btk/Vav1/Trem2/Fcgr1/Msr1/Tgfb1/Itgb2/Tyrobp/Pycard/Ptprc/Aif1/Dysf/Irf8/Cyba/Syk/Itgb1/Ncf2/Myo1g/Hck/Plcg2/Anxa3/P2ry6/Pld4/Dock1/Fcgr3/Slc11a1/Tlr2/Ccl2/Myd88/Il2rg/Ncf4/Tlr4/Cd36/Pros1/Axl/Fgr/Fcgr2b/Ptx3/Sphk1/Cd300lf/Tgm2/Thbs1/Ticam2/Itgal/P2rx7/Pear1/Cnn2/Rack1/Pecam1	Bcr/Rap1gap
GO:0032496	response to lipopolysaccharide	35/334	1.1507e-14	Cxcl16/Cd180/Ly86/Trem2/Cd68/Vim/Gbp2/Ccl2/Gbp3/Lgals9/Cxcl10/Irf8/Cd14/Trim30a/Cd84/Cx3cr1/Gbp6/Lilrb4a/Lyn/Tifab/Cd36/Stat1/Irgm2/Btk/Pycard/Plcg2/Casp1/Fcgr4/Ncf2/Tnfrsf1b/Spi1/Axl/Gbp5/Il1a	Foxp1	78/334	8.91786e-24	Cxcl16/Ly86/Vim/Cd68/Cd180/Gbp3/Btk/Gbp5/Trem2/Gbp2/Lgals9/Casp1/Pycard/Trim30a/B2m/Spi1/Irgm2/Gbp6/Stat1/Cd84/Cxcl10/Irf8/Lyn/Cx3cr1/Eif2ak2/Ncf2/Hmgb2/Plcg2/Serpine1/Cd14/Litaf/Fcgr4/Irgm1/Trim30d/Tnfrsf1b/Casp4/Slc11a1/Igtp/Irak4/Tifab/Ccl2/Myd88/Mapkapk3/Lilrb4a/Mir147/Trim12c/Sbno2/Trim12a/Tlr4/Cd36/Axl/Ptafr/Cd274/Adam17/Nlrp3/Gbp10/Cd86/Naglu/Cd300lb/Ticam2/Trim30c/Nos3/Nlrc3/Havcr2/Plscr2…	Foxp1/Bcr/Cnr1/Git1
GO:0006935	chemotaxis	41/438	1.87019e-15	Cxcl16/Ccl4/Ccl3/Spp1/Lgals3/Trem2/Hbegf/Itgam/Dock2/Nckap1l/Ccl12/Csf1r/Vav1/C3ar1/Ccl2/Gpr35/Aif1/Rac2/Ch25h/Lgals9/Cxcl10/Itgb2/Lgmn/Bin2/Ccr5/Cx3cr1/Cd74/Fcer1g/Ccl9/Lyn/Slamf9/Tgfb1/Slamf8/Pik3cg/Tubb2b/Vcam1/C5ar1/Spi1/Ccl7/Ccl6/Ecscr	NA	79/438	4.87318e-17	Cxcl16/Itgam/Hbegf/Spp1/Lgals3/Bin2/Dock2/Fcer1g/Nckap1l/Cd74/Lgmn/Vav1/Trem2/Tgfb1/Tubb2b/Ccl4/Ccl12/Lgals9/Ccl3/Itgb2/Csf1r/Ccr5/Ccl9/Ecscr/Fes/Gpr35/Fn1/Ccl11/Aif1/Spi1/Eng/Cxcl10/Csf3r/Dysf/Lyn/Rac2/Syk/Cx3cr1/C3ar1/Hmgb2/Adam8/Serpine1/Ccl6/Fcgr3/Kdr/Pik3cg/Hspb1/Cmklr1/Epha2/Ccl2/Slamf9/C5ar1/Gpr183/Ptafr/Edn1/Cmtm7/Ccr1/Adam17/Gpsm3/Hsd3b7/Vcam1/Thbs1/Ccn1/Rab13/Il17ra/Ch25h/Mmp2/Notch1/It…	Nova2/Efnb2
GO:1990266	neutrophil migration	23/127	1.29781e-14	Ccl4/Ccl3/Spp1/Lgals3/Myo1f/Itgam/Nckap1l/Ccl12/Vav1/C3ar1/Ccl2/Rac2/Cxcl10/Itgb2/Cd74/Fcer1g/Ccl9/Tlr2/Slamf8/C5ar1/Ccl7/Ccl6/Il1a	NA	37/127	1.18373e-14	Myo1f/Itgam/Spp1/Lgals3/Fcer1g/Nckap1l/Cd74/Vav1/Ccl4/Ccl12/Ccl3/Itgb2/Ccl9/Ccl11/Cxcl10/Csf3r/Dysf/Rac2/Syk/C3ar1/Adam8/Ccl6/Fcgr3/Tlr2/Irak4/Ccl2/Myd88/C5ar1/Emp2/Edn1/Itga1/Ccl5/Slamf8/Cxcl9/Ptger4/Ccl7/Pecam1
GO:0019882	antigen processing and presentation	21/117	2.7917e-13	Mpeg1/Trem2/Cd68/Ulbp1/Psmb9/Unc93b1/H2-T24/Lgmn/Fcgr1/Cd74/Fcer1g/Ifi30/Fgl2/H2-K1/Pycard/Fcgr4/H2-Aa/Psmb8/Rab32/H2-Q7/Ctss	NA	42/117	3.14607e-20	Mpeg1/H2-T24/Cd68/Fcer1g/Cd74/Lgmn/Trem2/Fcgr1/Ifi30/H2-Q4/Pycard/B2m/Ctss/Unc93b1/H2-K1/Ctsl/Ulbp1/Psmb8/Psmb9/Fcgr4/H2-Ab1/Fcgr3/Slc11a1/Wdfy4/Rab32/H2-D1/H2-Aa/Tap1/H2-Eb1/Fcgr2b/H2-M3/Psme2/Tapbp/Pdia3/Tap2/H2-T23/Thbs1/Fgl2/H2-DMb1/H2-Q7/H2-T22/Psme1
GO:0042098	T cell proliferation	29/255	4.72744e-13	Cd44/Lgals3/Rasal3/Itgam/Dock2/Nckap1l/Gpnmb/Dock8/Aif1/Laptm5/Msn/Rac2/Lgals9/Ptprc/Itgb2/Lilrb4b/Ptpn6/Lilrb4a/Cd37/H2-K1/Tgfb1/Pycard/H2-Aa/Vcam1/Tnfrsf1b/H2-Q7/Il1a	Ppp3ca/Cd4	61/255	3.4741e-19	Itgam/Cd44/Lgals3/Msn/Dock2/Nckap1l/Gpnmb/Dock8/Tgfb1/Lgals9/Laptm5/H2-Q4/Itgb2/Rasal3/Pycard/Ptpn6/Ptprc/Aif1/Tgfbr2/H2-K1/Ripk3/Rac2/Syk/Cd37/Lilrb4b/Igfbp2/Irgm1/Elf4/Tnfrsf1b/Pnp/Slc11a1/Cd151/H2-D1/Lilrb4a/H2-Aa/Slfn2/Jak3/Myc/Ifnar2/Sash3/Cd274/Spn/Irf1/Vcam1/Cd86/H2-T23/Cd244a/Itgal/Havcr2/H2-DMb1/P2rx7/Ccl5/Rps6/H2-Q7/H2-T22/Ccnd3/Pla2g2f/Rps3/Slfn1	Cd4/Ppp3ca
GO:0141084	inflammasome-mediated signaling pathway	16/59	4.97561e-13	Trem2/Ifi204/Gbp2/Ifi209/Trim30a/Ifi213/Cd36/Irgm2/Btk/Pycard/Plcg2/Ifi211/Gm12250/Ifi207/Gbp5/Nlrp1a	NA	32/59	5.22895e-22	Btk/Gbp5/Trem2/Gbp2/Ifi204/Pycard/Trim30a/Ifi213/Irgm2/Ifi209/Eif2ak2/Ifi203/Plcg2/Ifi203-ps/Ifi207/Irgm1/Casp4/Igtp/Ifi208/Myd88/Nlrp1b/Ifi211/Tlr4/Cd36/Ifi206/Nlrp3/Gm12250/Nlrc3/Tlr6/Mndal/Ifi205/Lamp2
GO:0035456	response to interferon-beta	17/72	8.54041e-13	Ifi204/Gbp2/Oas1a/Gbp3/Bst2/Ifi209/Ifit3/Ifit1/Gm5431/Gbp6/Ifi213/Stat1/Irgm2/Iigp1/Ifi211/Ifi207/Oas1b	NA	41/72	3.32596e-29	Gbp3/Gbp2/Ifi204/Ifit3/Ifit1/Oas1a/Ifi213/Irgm2/Gbp6/Stat1/Bst2/Ifi209/Gm5431/Gbp7/Ifi203/Iigp1/Ifitm3/Oas1b/Ifi207/Irgm1/Ifi47/Tgtp2/Igtp/Xaf1/Iigp1c/Ifi208/Traf3ip3/F830016B08Rik/Oas1g/Ifi211/Sting1/Ifi206/Ifnar2/Irf1/Ifitm1/9930111J21Rik1/Ifitm2/Mndal/Ifi205/Gm4841	Camk2a
GO:0042116	macrophage activation	19/109	7.76934e-12	Cst7/Trem2/Tmem106a/Itgam/Ulbp1/Tyrobp/Grn/Csf1r/Aif1/Lgals9/Cd84/Cx3cr1/C1qa/Ctsc/Tlr2/Plcg2/Casp1/C5ar1	Foxp1	39/109	8.78436e-19	Itgam/Tmem106a/Grn/Trem2/Lgals9/Casp1/Tyrobp/Csf1r/C1qa/Aif1/Cd84/Pla2g4a/Ctsc/Dysf/Ulbp1/Cst7/Syk/Cx3cr1/Il33/Plcg2/Tlr1/Irgm1/Slc11a1/Tlr2/C5ar1/Sbno2/Tlr4/Ifi35/Sphk1/Thbs1/Naglu/Tlr9/Tlr6/Havcr2/Tnf/Il4ra/Sucnr1/Tlr3	Foxp1
GO:0140970	AIM2 inflammasome complex assembly	9/18	3.67378e-10	Ifi204/Gbp2/Ifi209/Ifi213/Casp1/Ifi211/Gm12250/Ifi207/Gbp5	NA	15/18	1.19929e-14	Gbp5/Gbp2/Casp1/Ifi204/Ifi213/Ifi209/Ifi203/Ifi203-ps/Ifi207/Ifi208/Ifi211/Ifi206/Gm12250/Mndal/Ifi205
GO:0032613	interleukin-10 production	14/65	4.40315e-10	Clec7a/Trem2/Tyrobp/Lgals9/Bcl3/Isg15/Lilrb4b/Cd84/Fcer1g/Lilrb4a/Tlr2/Btk/Pycard/Plcg2	NA	25/65	4.71193e-13	Clec7a/Fcer1g/Btk/Trem2/Isg15/Lgals9/Tyrobp/Pycard/Cd84/Syk/Lilrb4b/Plcg2/Tlr2/Lilrb4a/Bcl3/Tlr4/Jak3/Fcgr2b/Sash3/Cd274/Rbm47/Stat3/Tlr9/Lilra5/Ptger4
GO:0016064	immunoglobulin mediated immune response	22/203	1.19276e-09	Clcf1/Trem2/Il21r/C1qc/Bcl3/Ptprc/C1qb/Irf7/Ptpn6/Fcgr1/C1qa/Cd74/C1rl/Fcer1g/Fgl2/H2-K1/Tgfb1/Btk/Inpp5d/Fcgr4/Tcirg1/H2-Q7	NA	45/203	4.71193e-13	Clcf1/Fcer1g/Cd74/Btk/Csf2rb2/Trem2/Fcgr1/Tgfb1/C1qb/H2-Q4/C1qc/Ptpn6/C1qa/Ptprc/H2-K1/Csf3r/Inpp5d/Irf7/Card9/Tcirg1/Il21r/Cd40/Fcgr4/H2-Ab1/Stat6/Fcgr3/Myd88/H2-D1/Bcl3/Csf2rb/Fcgr2b/Parp3/H2-T23/C1rl/C4b/Fgl2/Tnf/Il4ra/H2-Q7/Cfh/H2-T22/Svep1/C1ra/Serping1/Enpp1
GO:0019724	B cell mediated immunity	22/206	1.53627e-09	Clcf1/Trem2/Il21r/C1qc/Bcl3/Ptprc/C1qb/Irf7/Ptpn6/Fcgr1/C1qa/Cd74/C1rl/Fcer1g/Fgl2/H2-K1/Tgfb1/Btk/Inpp5d/Fcgr4/Tcirg1/H2-Q7	NA	46/206	1.9104e-13	Clcf1/Fcer1g/Cd74/Btk/Csf2rb2/Trem2/Fcgr1/Tgfb1/C1qb/H2-Q4/C1qc/Ptpn6/C1qa/Ptprc/H2-K1/Csf3r/Inpp5d/Irf7/Card9/Tcirg1/Il21r/Cd40/Fcgr4/H2-Ab1/Stat6/Fcgr3/Myd88/H2-D1/Bcl3/Csf2rb/Fcgr2b/Parp3/H2-T23/C1rl/C4b/Fgl2/Pirb/Tnf/Il4ra/H2-Q7/Cfh/H2-T22/Svep1/C1ra/Serping1/Enpp1
GO:0032722	positive regulation of chemokine production	12/85	8.88621e-07	Clec7a/Csf1r/Oas1a/Aif1/Lgals9/Cd84/Cd74/Tgfb1/Tlr2/Pycard/P2ry2/Oas1b	NA	32/85	3.13221e-16	Clec7a/Cd74/Tgfb1/Lgals9/Csf1r/Pycard/Oas1a/Aif1/Cd84/Syk/Eif2ak2/Il33/Card9/Oas1b/Tlr2/P2ry2/Myd88/Oas1g/Oas3/Lpl/Tlr4/Adam17/Tlr7/Ccn1/Ticam2/Tlr9/Il17ra/Havcr2/Ccl5/Tnf/Il4ra/Tlr3
GO:0045576	mast cell activation	11/85	6.49214e-06	Milr1/Rac2/Lat2/Lilrb4b/Cd84/Ptpn6/Fcer1g/Lilrb4a/Lyn/Btk/Cd48	NA	28/85	1.19562e-12	Fcer1g/Btk/Lat2/Rhoh/Ptpn6/Fes/Milr1/Cd84/Lyn/Vamp8/Rac2/Syk/Lilrb4b/Adora3/Hmox1/Fcgr3/Lcp2/Lilrb4a/Cd48/Tlr4/Fgr/Cd300lf/Cd300lb/Plscr2/Plscr1/Il4ra	Cplx2/Cnr1
GO:0032615	interleukin-12 production	8/63	0.000197185	Clec7a/Unc93b1/Laptm5/Irf8/Cd36/Tlr2/Plcg2	Foxp1	21/63	9.46175e-10	Clec7a/Laptm5/Unc93b1/Irf8/Syk/Plcg2/Cd40/Tlr2/Cmklr1/Tlr4/Cd36/Jak3/Irf1/Thbs1/Nlrc3/Tlr9/Tlr6/Lilra5/Tlr3	Foxp1/Isl1
GO:0071659	negative regulation of IP-10 production	4/11	0.00029894	Oas1a/Lilrb4b/Lilrb4a/Oas1b	NA	6/11	0.000121524	Oas1a/Lilrb4b/Oas1b/Oas1g/Lilrb4a/Oas3
GO:0032677	regulation of interleukin-8 production	8/73	0.000496088	Clec7a/Bcl3/Ptprc/Cd14/Cd74/Tlr2/Pycard/Rigi	NA	23/73	4.42322e-10	Clec7a/Cd74/Pycard/Ptprc/Syk/Rigi/Serpine1/Tlr1/Cd14/Tlr2/Myd88/Anxa4/Chi3l1/Bcl3/Tlr4/Stat3/Cd244a/Tlr7/Tlr9/Tlr6/Tnf/Ptger4/Tlr3
GO:0032621	interleukin-18 production	4/13	0.000561282	Cd84/Tlr2/Casp1/Gbp5	NA	8/13	1.80845e-06	Gbp5/Casp1/Cd84/Gsdmd/Tlr2/Nlrp3/Tlr9/Tnf
GO:0032623	interleukin-2 production	8/75	0.000587416	Clec7a/Laptm5/Ptprc/Lilrb4b/Fcer1g/Lilrb4a/Plcg2/Il1a	NA	15/75	0.000225823	Clec7a/Fcer1g/Laptm5/Ptprc/Lilrb4b/Card9/Plcg2/Lag3/Runx1/Pnp/Slc11a1/Lilrb4a/Sash3/Havcr2/Rps3
GO:0030168	platelet activation	8/98	0.00296708	Cd9/Pdpn/Ptpn6/Fcer1g/Plek/Lyn/F11r/Axl	NA	24/98	3.7029e-08	Cd9/F11r/Fcer1g/Ptpn6/Plek/Pla2g4a/Lyn/Syk/Flna/Fermt3/Tec/Tlr4/Axl/Pdpn/Pdia3/Pdia4/C1qtnf1/Selp/Pear1/Entpd1/Cfh/Svep1/Vwf	Adra2c
GO:0002377	immunoglobulin production	12/206	0.00308304	Clcf1/Cd22/Ptprc/Lilrb4a/Fgl2/Cd37/H2-K1/Tgfb1/Btk/Tcirg1/H2-Q7	Foxp1	29/206	0.000123286	Clcf1/Cd22/Btk/Tgfb1/H2-Q4/Ptprc/H2-K1/Cd37/Il33/Tcirg1/Cd40/H2-Ab1/Stat6/H2-D1/Lilrb4a/Fcgr2b/Parp3/Sash3/Cd86/H2-T23/Fgl2/Tlr9/Cgas/Tnf/Il4ra/H2-Q7/H2-T22/Enpp1	Foxp1
GO:0032689	negative regulation of type II IFN production	5/40	0.00473686	Laptm5/Lgals9/Lilrb4b/Lilrb4a/Axl	NA	10/40	0.000570855	Lgals9/Laptm5/Lilrb4b/Il33/Irgm1/Lilrb4a/Tlr4/Axl/Cd274/Havcr2
GO:0006956	complement activation	7/62	0.00104953	Cd5l/Trem2/C1qc/C1qb/C1qa/C1rl/Fcna	NA	11/62	0.00478537	Cd5l/Trem2/C1qb/C1qc/C1qa/C1rl/C4b/Cfh/Svep1/C1ra/Serping1
GO:0050901	leukocyte tethering or rolling	4/35	0.0172549	Cx3cr1/Selplg/Gcnt1/Vcam1	NA	9/35	0.0009368	Cx3cr1/Itgb1/Gcnt1/Ptafr/Selplg/Spn/Vcam1/Selp/Tnf
	CELL CYCLE AND DEATH
GO:0140014	mitotic nuclear division	33/267	8.25401e-16	Mki67/Prc1/Ccnb1/Cdca5/Nusap1/Bub1/Cdk1/Kif18b/Ube2c/Kif2c/Kif11/Tpx2/Aurkb/Uhrf1/Knl1/Cdca2/Cenpi/Ndc80/Birc5/Ncapg/Spc25/Nuf2/Kntc1/Kifc1/Cenpe/Espl1/Plk1/Kif23/Tgfb1/Cdc20/Cdt1/Kif14/Il1a	NA	54/267	7.73391e-14	Mki67/Prc1/Ccnb1/Tpx2/Bub1/Cdk1/Ube2c/Nusap1/Kif18b/Cdca5/Kif2c/Kif11/Ncapg/Ndc80/Knl1/Espl1/Tgfb1/Plk1/Birc5/Kif14/Aurkb/Cdc20/Nuf2/Spc25/Ttk/Cdca8/Uhrf1/Kif22/Cenpe/Cdca2/Ereg/Kifc1/Kntc1/Cenpi/Flna/Haspin/Knstrn/Smc4/Racgap1/Kif23/Ncapg2/Ncaph/Cdt1/Edn1/Sphk1/Aurka/Mybl2/Chek2/Spc24/Tnf/Incenp/Rhoa	Smpd3/Kifc2
GO:0045787	positive regulation of cell cycle	30/345	1.29103e-10	Ccnb1/Rrm2/Cdca5/Nusap1/Bub1/Cdk1/Ube2c/Ect2/Tgm1/Aurkb/Knl1/Ndc80/Fosl1/Csf1r/Kif20b/Birc5/Ncapg/Ccnd1/Aif1/Cenpe/Lgmn/E2f8/Nupr1/Brca1/Kif23/Tgfb1/Cdc20/Plcg2/Kif14/Il1a	NA	62/345	2.1812e-13	Ccnb1/Ect2/Bub1/Cdk1/Ube2c/Nusap1/Cdca5/Rrm2/Kif20b/Ncapg/Ndc80/Lgmn/Knl1/Fosl1/Tgfb1/Birc5/Kif14/Aurkb/Cdc20/Csf1r/Tgm1/Aif1/E2f8/Ccnd1/Cdca8/Cenpe/Dbf4/Ereg/Plcg2/Nupr1/Cdc6/Smc4/Racgap1/Rrm1/Kif23/Ncapg2/Ncaph/Myc/Tal1/Adamts1/Sgo2a/Edn1/Sphk1/Eif4ebp1/Adam17/Aurka/Stil/Cdc25c/Brca1/Lmnb1/Anp32b/Trim21/Chek2/Tnf/Ccnd3/Tbx1/Incenp/Rhoa	Smpd3/Meis2/Drd2/Camk2b
GO:0008608	attachment of spindle microtubules to kinetochore	12/50	2.56088e-09	Ccnb1/Ect2/Kif2c/Aurkb/Knl1/Ndc80/Birc5/Spc25/Nuf2/Cenpe/Cdt1/Sgo1	NA	18/50	4.72176e-09	Ccnb1/Ect2/Kif2c/Ndc80/Knl1/Birc5/Aurkb/Nuf2/Spc25/Cdca8/Cenpe/Sgo1/Knstrn/Pmf1/Racgap1/Cdt1/Spc24/Incenp
GO:0033046	negative regulation of sister chromatid segregation	12/51	3.11743e-09	Ccnb1/Bub1/Aurkb/Knl1/Ndc80/Birc5/Spc25/Nuf2/Kntc1/Cenpe/Plk1/Cdc20	NA	17/51	4.79572e-08	Ccnb1/Bub1/Ndc80/Knl1/Plk1/Birc5/Aurkb/Cdc20/Nuf2/Spc25/Ttk/Cdca8/Cenpe/Kntc1/Haspin/Spc24/Incenp
GO:0031577	spindle checkpoint signaling	12/55	7.35648e-09	Ccnb1/Bub1/Aurkb/Knl1/Ndc80/Birc5/Spc25/Nuf2/Kntc1/Cenpe/Plk1/Cdc20	NA	19/55	3.50525e-09	Ccnb1/Bub1/Ndc80/Knl1/Plk1/Birc5/Aurkb/Cdc20/Nuf2/Spc25/Ttk/Cdca8/Cenpe/Kntc1/Haspin/Aurka/Stil/Spc24/Incenp
GO:0090307	mitotic spindle assembly	10/72	1.06465e-05	Prc1/Kif11/Tpx2/Aurkb/Uhrf1/Birc5/Kifc1/Plk1/Kif23/Cdc20	NA	18/72	1.88765e-06	Prc1/Tpx2/Kif11/Plk1/Birc5/Aurkb/Cdc20/Cdca8/Uhrf1/Kifc1/Flna/Racgap1/Kif23/Mybl2/Chek2/Incenp/Rhoa	Kifc2
GO:0000086	G2/M transition of mitotic cell cycle	11/136	0.000412684	Cenpf/Nes/Ccnb1/Cdk1/Birc5/Ccnd1/Foxm1/Ccna2/Plk1/Brca1/Kif14	NA	21/136	0.000388493	Nes/Cenpf/Ccnb1/Cdk1/Plk1/Birc5/Kif14/Foxm1/Ccnd1/Cdc6/Ccna2/Rrm1/Cdk6/Mastl/Cdc25c/Brca1/Lmnb1/Creb3l1/Chek2/Ticrr	Brsk1
GO:0044843	cell cycle G1/S phase transition	15/245	0.000487057	Rrm2/Iqgap3/Cdk1/Gpnmb/Csf1r/Cdkn2c/Ccnd1/Aif1/Ccna2/Pdpn/Ptpn6/Plcg2/Kif14	Ptprv/Ppp3ca	40/245	1.0332e-07	Cdk1/Rrm2/Gpnmb/Iqgap3/Kif14/Csf1r/Ptpn6/Aif1/Ccnd1/Cdkn2c/Itgb1/Dbf4/Plcg2/Haspin/Rps27l/Ccna2/Rrm1/Myc/Nfatc1/Rbl1/Adamts1/Cdk6/Psme2/Pdpn/Eif4ebp1/Adam17/Stil/Pole/Anp32b/Rps6/Ccnd3/Tcf19/Tbx1/Psme1/Slfn1	Ptprv/Id4/Ppp3ca/Camk2a/Camk2b
GO:0097193	intrinsic apoptotic signaling pathway	18/336	0.000529706	Bub1/Bcl2a1b/Cd44/Trem2/Ifi204/Bcl3/Ifi209/Nupr1/Cd74/Ifi213/Tifab/Brca1/Pycard/Ifi211/Tnfrsf1b/Fignl1/Ifi207/Plaur	NA	56/336	7.64513e-11	Bub1/Cd44/Bcl2a1b/Cd74/Trem2/Plaur/Ifi204/Pycard/Ifi213/Ripk3/Ifi209/Fignl1/Ifi203/Nupr1/Gpx1/Ifi203-ps/Ifi207/Tnfrsf1a/Tnfrsf1b/Hmox1/Eda2r/Pnp/Rps27l/Steap3/Hspb1/Ifi208/Tifab/Epha2/E2f2/Tpt1/Ifi211/Bcl3/Ifi206/Myc/Fcgr2b/Nfe2l2/Shisa5/Uaca/Phlda3/Nherf1/Brca1/Cav1/Mmp2/Mndal/Plscr1/Ifi205/Bcl2a1d/Creb3l1/Chek2/Tnf/P4hb/Rack1/Rps3	Cyld/Itpr1/Prodh
GO:0097300	programmed necrotic cell death	5/51	0.0119588	Zbp1/Casp8/Nupr1/Casp1/Nlrp1a	NA	11/51	0.000995035	Casp1/Casp8/Ripk3/Zbp1/Tspo/Nupr1/Cav1/Tnf/Tnfrsf23/Tlr3	Cyld
	SIGNALLING PATHWAYS
GO:0070371	ERK1 and ERK2 cascade	32/355	1.04345e-11	Clcf1/Ccl4/Ccl3/Iqgap3/Cd44/Trem2/Htr2b/Glipr2/Ccl12/Gpnmb/Csf1r/Ccl2/Atf3/Trf/Ptprc/Ptpn6/Cd74/Ccl9/Lyn/Cd36/Tgfb1/Tlr2/P2ry6/Pycard/Dab2/C5ar1/Ctsh/Fgfr4/Ccl7/Ccl6/Il1a	Cd4	64/355	7.0756e-14	Clcf1/Trf/Cd44/Cd74/Gpnmb/Iqgap3/Atf3/Trem2/Dab2/Tgfb1/Ccl4/Ccl12/Glipr2/Ctsh/Ccl3/Cavin3/Csf1r/Ccl9/Pycard/Ptpn6/Fn1/Ccl11/Ptprc/Htr2b/Lyn/Syk/Card9/P2ry6/Ccl6/Kdr/Tlr2/Epha2/Ccl2/Fgfr4/C5ar1/Emilin1/Chi3l1/Gpr183/Tlr4/Cd36/Myc/Edn1/Ccr1/Adam17/Nherf1/Ccn1/Cav1/Rras/Tlr9/Havcr2/Notch1/Ccl5/Shc1/Ptger4/Flt4/Tek/Ccl7/Serpinf2/Gnai2	Cd4/Drd2/Necab2/Dcc/Lmo3
GO:0030522	intracellular receptor signaling pathway	33/350	1.37515e-12	Trem2/Aurkb/Rab7b/Pik3ap1/Ifi204/Unc93b1/Gbp2/Oas1a/Slc15a3/Oasl1/Hmga2/Ifi209/Irf7/Trim30a/Ifi213/Brca1/Cd36/Ddx60/Irgm2/Btk/Pycard/Dhx58/Plcg2/Prcp/Rigi/Dab2/Ifi211/Gm12250/Ifi207/Gbp5/Oas1b/Nlrp1a	Foxp1	83/350	8.6128e-26	Rab7b/Pik3ap1/Btk/Gbp5/Trem2/Dab2/Fabp5/Gbp2/Aurkb/Ifi204/Pycard/Oas1a/Trim30a/Ifi213/Irgm2/Trim25/Unc93b1/Oasl1/Irf7/Ifi209/Eif2ak2/Rigi/Ifi203/Plcg2/Oas1b/Slc15a3/Ifi203-ps/Ddx60/Ifi207/Irgm1/Zc3hav1/Dhx58/Hmga2/Casp4/Prcp/Rsad2/Igtp/Ifi208/Traf3ip3/Myd88/Nlrp1b/Hmga1/Oas1g/Ifi211/Ifih1/Tasl/Sting1/Oas3/Tlr4/Cd36/Ifi206/Tlr13/Irf1/Nlrp3/Tgif1/Stat3/Cd86/Aldh1a2/Tlr7/Brca1/Gm12250/Cav1/Nlrc3/Tlr…	Rarb/Foxp1/Trerf1/Nr3c2/Isl1/Rxrg/Lmo3/Thra
GO:0018108	peptidyl-tyrosine phosphorylation	27/301	6.56888e-10	Clcf1/Clec7a/Cd44/Trem2/Samsn1/Hbegf/Csf1r/Hcls1/Parp14/Ptprc/Itgb2/Lilrb4b/Ptpn6/Cd74/Lilrb4a/Lyn/Osm/Cd36/Tgfb1/Btk/Plcg2/Hck/Fgfr4/Iqgap1/Parp9/Abi3	Cd4	59/301	1.93604e-14	Clcf1/Clec7a/Hbegf/Cd44/Cd74/Btk/Trem2/Parp14/Tgfb1/Iqgap1/Itgb2/Csf1r/Ptpn6/Fes/Ptprc/Parp9/Samsn1/Hcls1/Ttk/Lyn/Syk/Itgb1/Lilrb4b/Hck/Plcg2/Abi3/Cd40/Tnfrsf1a/Itga5/Kdr/Lrrk1/Lilrb4a/Fgfr4/Socs3/Tlr4/Cd36/Jak3/Fgr/Adam17/Irf1/Ehd4/Mvp/Cav1/Ccl5/Lilra5/Tnf/Osm/Ptger4/Il11/Flt4/Tek/Efemp1/Pecam1/Vtn	Cd4/Neurl1a/Grm5/Tnk2/Isl1
GO:0031638	zymogen activation	14/73	1.91055e-09	Cd5l/Plau/Ctsz/Ifi204/Lgmn/Ifi209/Casp8/C1rl/Ifi213/Pycard/Ifi211/Ctsh/Ifi207/Plaur	NA	25/73	8.87099e-12	Cd5l/Plau/Lgmn/Ctsz/Ctsh/Plaur/Ifi204/Pycard/Ifi213/Casp8/Ifi209/Ifi203/Serpine1/Ifi203-ps/Ifi207/S100a10/Ifi208/Ifi211/Ifi206/Thbs1/C1rl/Mndal/Ifi205/C1ra/Serpinf2
GO:0043254	regulation of protein-containing complex assembly	32/445	2.40726e-09	Clec7a/Lgals3/Trem2/Lcp1/Nckap1l/Ifi204/Gbp2/Hcls1/Msn/Isg15/Capg/Ifi209/Trim30a/Fblim1/Plek/Spidr/Ifi213/Cd36/Tgfb1/Tlr2/Irgm2/Btk/Pycard/Plcg2/Hck/Piezo1/Ifi211/Mmp3/Kif14/Gm12250/Ifi207/Gbp5	NA	80/445	3.71645e-17	Clec7a/Lgals3/Msn/Nckap1l/Fblim1/Lcp1/Btk/Gbp5/Trem2/Tgfb1/Isg15/Gbp2/Kif14/Mmp3/Ifi204/Pycard/Fes/Ccl11/Trim30a/Ifi213/Irgm2/Hcls1/Plek/Rhoc/Piezo1/Capg/Syk/Ifi209/Spidr/Eif2ak2/Ifi203/Hck/Plcg2/Ifi203-ps/Ifi207/Irgm1/Plekhg2/Casp4/Igtp/Xaf1/Tlr2/Ifi208/Ikzf1/Myd88/Ifi211/Tlr4/Cd36/Ifi206/Tal1/Cdh5/Add3/Eif4ebp1/Ralb/Vasp/Pfn1/Cyfip1/Lcat/Gm12250/Cav1/Nlrc3/Tlr6/Mndal/Selp/Ifi205/Tnf/Cdc42ep1/Pt…	Hrk/Nphs1/Isl1/Git1/Thra
GO:0051345	positive regulation of hydrolase activity	33/474	2.7294e-09	Ccl4/Clec7a/Ccl3/Ctsd/Ect2/Htr2b/Ifi204/Ccl12/Grn/Dock8/Vav1/Ccl2/Laptm5/Ptprc/Lgmn/Ifi209/Casp8/Ccl9/Plek/Lyn/Ifi213/Stat1/Pycard/Casp1/Ifi211/Ctsh/Ccl7/Ccl6/Arhgap45/Ifi207/Ctss/Nlrp1a	Rgs9	92/474	4.93215e-22	Clec7a/Ect2/Ctsd/Lgmn/Grn/Vav1/Dock8/Ccl4/Ccl12/Ctsh/Laptm5/Ccl3/Casp1/Ifi204/Ccl9/Pycard/Ccl11/Ptprc/Ifi213/Ctss/Plek/Stat1/Htr2b/Casp8/Ripk3/Ctsl/Rhoc/Tnfsf10/Lyn/Syk/Ifi209/Itgb1/Hmgb2/Ifi203/Card9/Ifi203-ps/Cd40/Apoc2l/Ifi207/Ccl6/Apoc2/Rps27l/Itga6/S100a10/Ifi208/Epha2/Ccl2/Nlrp1b/Arap3/Ifi211/Arhgap45/Sox7/Asap3/Ifi206/Myc/Tax1bp3/Dap/Rsu1/Psme2/Gpr65/Nlrp3/Adap2/Stat3/Uaca/Cd86/Pcna/Arap1/…	Agap2/Rgs9/Rasgrp2/Bcr/Rap1gap/Tbc1d8/Arhgap6
GO:2000116	regulation of cysteine-type endopeptidase activity	21/216	1.64178e-08	Clec7a/Cd44/Ctsd/Cst7/Ifi204/Psmb9/Birc5/Laptm5/Lgmn/Ifi209/Naip6/Casp8/Ifi213/Stat1/Naip2/Pycard/Casp1/Ifi211/Ifi207/Plaur/Nlrp1a	NA	50/216	3.20381e-15	Clec7a/Ctsd/Cd44/Lgmn/Birc5/Laptm5/Plaur/Casp1/Ifi204/Pycard/Ifi213/Stat1/Casp8/Tnfsf10/Cst7/Syk/Ifi209/Ifi203/Card9/Naip2/Psmb9/Gpx1/Ifi203-ps/Naip6/Ifi207/Rps27l/Ifi208/Nlrp1b/Ifi211/Sox7/Naip5/Ifi206/Myc/Dap/Nlrp3/Uaca/Cast/Thbs1/Ccn1/Rps6ka1/Mndal/Ifi205/Anp32b/Bcl2a1d/Tnf/Tnfrsf23/Cryab/Rack1/Mgmt/Rps3
GO:0052547	regulation of peptidase activity	27/394	1.36976e-07	Clec7a/Cd44/Ctsd/Cst7/Ifi204/Psmb9/Grn/Birc5/Laptm5/Lgmn/Ifi209/Naip6/Casp8/Lyn/Ifi213/Timp1/Stat1/Naip2/Pycard/Casp1/Psmb8/Ifi211/Ctsh/Ifi207/Plaur/Ctss/Nlrp1a	NA	77/394	1.24405e-18	Clec7a/Ctsd/Cd44/Lgmn/Grn/Birc5/Ctsh/Laptm5/Plaur/Casp1/Ifi204/Pycard/Ifi213/Serpinh1/Ctss/Stat1/Casp8/Ctsl/Tnfsf10/Lyn/Cst7/Syk/Ifi209/Lxn/Ifi203/Card9/Psmb8/Naip2/Serpine1/Psmb9/Gpx1/Ifi203-ps/Naip6/Ifi207/Rps27l/Ifi208/Serpinf1/Nlrp1b/Ifi211/Sox7/Ecm1/Timp1/Rhbdf2/Naip5/Tfpi/Ifi206/Myc/Dap/Tmed10/Cstb/Psme2/Nlrp3/Stat3/Uaca/Cast/Thbs1/Ccn1/Rps6ka1/Cav1/Serpind1/Mndal/Ifi205/Anp32b/Bcl2a1d/Serp…	Serpina9
GO:0019722	calcium-mediated signaling	18/213	1.62166e-06	Clec7a/Trem2/Htr2b/Cd22/Jpt2/C3ar1/Ptprc/Lat2/Ccr5/Cx3cr1/Gna15/Irgm2/Plcg2/Vcam1	Drd1/Ppp3ca/Cd4/Ppp3r1	38/213	2.21582e-08	Clec7a/Cd22/Trem2/Lat2/Ccr5/Ptprc/Irgm2/Htr2b/Syk/Cx3cr1/Jpt2/C3ar1/Plcg2/Irgm1/Adora3/Gna15/Igtp/Kdr/Cmklr1/Nfatc1/Edn1/Tpcn2/Sphk1/Ccr1/Vcam1/Itgal/Selp/Tnf/Orai1	Drd1/Ppp1r9b/Cd4/Ppp3ca/Ppp3r1/Grm5/Itpr1/Ppp3cb/Akap5
GO:0033674	positive regulation of kinase activity	19/342	0.000234463	Ect2/Trem2/Htr2b/Tpx2/Csf1r/Ccnd1/Ptprc/Cenpe/Hmga2/Fgd2/Cd74/Irgm2/Pik3cg/Fgfr4/Kif14/Axl/Iqgap1/Abi3	Cd4	58/342	1.60373e-11	Tpx2/Ect2/Cd74/Trem2/Iqgap1/Kif14/Csf1r/Ptprc/Irgm2/Ccnd1/Htr2b/Ripk3/Cenpe/Syk/Ereg/Abi3/Tlr1/Cd40/Irgm1/Hmga2/Slc11a1/Igtp/Pik3r5/Kdr/Pik3cg/Epha2/Fgfr4/Chi3l1/Tlr4/Axl/Emp2/Edn1/Fgd2/Adam17/Ralb/Cd86/Stil/Thbs1/Tie1/Ccn1/Tlr6/Ang/P2rx7/Lilra5/Tnf/Flt4/Tek/Ccnd3/Csf1/Rps3/Rhoa	Agap2/Cd4/Adra2c/Neurl1a/Grm5/Map3k10/Cdk5r1
GO:0045862	positive regulation of proteolysis	27/347	1.04735e-08	Clec7a/Ctsd/Trem2/Ifi204/Grn/Laptm5/Lgmn/Ifi209/Casp8/Nupr1/Plk1/Lyn/Ifi213/Ctsc/Stat1/Cdc20/Pycard/Casp1/Dab2/Ifi211/Ctsh/Fgfr4/Tnfrsf1b/Ecscr/Ifi207/Ctss/Nlrp1a	NA	59/347	9.37267e-12	Clec7a/Ctsd/Lgmn/Grn/Trem2/Dab2/Plk1/Ctsh/Laptm5/Casp1/Ifi204/Cdc20/Pycard/Ecscr/Ifi213/Ctss/Stat1/Casp8/Ctsc/Ctsl/Tnfsf10/Lyn/Syk/Ifi209/Ifi203/Il33/Card9/Nupr1/Adam8/Ifi203-ps/Ifi207/Tnfrsf1b/Rps27l/S100a10/Ifi208/Nlrp1b/Ifi211/Fgfr4/Sox7/Ifi206/Myc/Dap/Psme2/Aurka/Nlrp3/Stat3/Uaca/Ccn1/Cav1/Mndal/Ifi205/Anp32b/Tnf/Tnfrsf23/Rack1/Rcn3/Psme1/Rps3	Sh3rf2
GO:0051896	regulation of PI3K/PKB signal transduction	15/264	0.00100632	Clcf1/Trem2/Gdf15/Hbegf/Pik3ap1/Csf1r/Hcls1/Ptpn6/Cx3cr1/Osm/Tgfb1/Pik3cg/Mmp3/Axl	Rasd2	45/264	3.74419e-09	Clcf1/Gdf15/Hbegf/Pik3ap1/Trem2/Tgfb1/Mmp3/Dcn/Cavin3/Igfbp5/Csf1r/Ptpn6/Fn1/Hcls1/Eng/Cx3cr1/Itgb1/Adam8/Gpx1/Adora3/Kdr/Pik3cg/Epha2/Hmga1/Chi3l1/Axl/Fgr/Phlda3/Nherf1/Thbs1/Hpse/Nlrc3/Rras/C1qtnf1/Selp/Ccl5/Tnf/Osm/Tek/Rack1/Rcn3	Agap2/Smpd3/Rasd2/Drd2
GO:0006874	intracellular calcium ion homeostasis	16/314	0.00190881	Spp1/Htr2b/Hexb/Ccl2/Cxcl10/Ptprc/Ccr5/Ptpn6/Lyn/Cyba/Tgfb1/Plcg2/Tcirg1/P2ry2	Drd1/Stc1	37/314	0.000441067	Spp1/Hexb/Tgfb1/Ccr5/Ptpn6/Ptprc/Htr2b/Cxcl10/Lyn/Cyba/Tcirg1/Plcg2/Cd40/Flna/P2ry2/Ccl2/Fxyd1/Cdh5/Edn1/Plcb3/Tpcn2/Ccr1/Tgm2/Cav1/P2rx7/Ccl5/Plcd1/Cxcl9	Drd1/Drd2/Jph3/Ryr3/Atp2b1/Cnr1/Itpr1/Grik2/Calb1
GO:0007259	receptor signaling pathway via JAK-STAT	11/168	0.00206342	Clcf1/Csf1r/Hcls1/Parp14/Bcl3/Ptprc/Hmga2/Lyn/Osm/Stat1/Parp9	NA	34/168	5.77527e-09	Clcf1/Csf2rb2/Parp14/Csf1r/Ptprc/Parp9/Hcls1/Stat1/Lyn/Cd40/Tnfrsf1a/Hmga2/Stat6/Il10rb/Socs3/Bcl3/Csf2rb/Jak3/Ifnar2/Irf1/Stat3/Stat2/Cav1/Notch1/Ccl5/Tnf/Osm/Ptger4/Pecam1/Tbx1	Agap2/Camk2a/Isl1/Cdk5r1
GO:0050732	negative regulation of peptidyl-tyrosine phosphorylation	6/52	0.00243818	Samsn1/Parp14/Ptprc/Lilrb4b/Ptpn6/Lilrb4a	NA	12/52	0.000299017	Parp14/Ptpn6/Ptprc/Samsn1/Lilrb4b/Lrrk1/Lilrb4a/Socs3/Irf1/Mvp/Cav1/Pecam1
GO:0052548	regulation of endopeptidase activity	24/315	1.25048e-07	Clec7a/Cd44/Ctsd/Cst7/Ifi204/Psmb9/Birc5/Laptm5/Lgmn/Ifi209/Naip6/Casp8/Lyn/Ifi213/Timp1/Stat1/Naip2/Pycard/Casp1/Psmb8/Ifi211/Ifi207/Plaur/Nlrp1a	NA	67/315	3.34886e-18	Clec7a/Ctsd/Cd44/Lgmn/Birc5/Laptm5/Plaur/Casp1/Ifi204/Pycard/Ifi213/Serpinh1/Stat1/Casp8/Tnfsf10/Lyn/Cst7/Syk/Ifi209/Ifi203/Card9/Psmb8/Naip2/Serpine1/Psmb9/Gpx1/Ifi203-ps/Naip6/Ifi207/Rps27l/Ifi208/Serpinf1/Nlrp1b/Ifi211/Sox7/Timp1/Rhbdf2/Naip5/Ifi206/Myc/Dap/Tmed10/Psme2/Nlrp3/Stat3/Uaca/Cast/Thbs1/Ccn1/Rps6ka1/Serpind1/Mndal/Ifi205/Anp32b/Bcl2a1d/Serpina3n/Tnf/Tnfrsf23/Cryab/Rack1/Serping1/Psm…	Serpina9
GO:0097696	receptor signaling pathway via STAT	12/176	0.000884608	Clcf1/Csf1r/Hcls1/Parp14/Bcl3/Ptprc/Hmga2/Lyn/Osm/Stat1/Tgfb1/Parp9	NA	36/176	1.4442e-09	Clcf1/Csf2rb2/Parp14/Tgfb1/Csf1r/Ptprc/Parp9/Hcls1/Stat1/Lyn/Cd40/Tnfrsf1a/Hmga2/Stat6/Il10rb/Socs3/Bcl3/Csf2rb/Jak3/Ifnar2/Irf1/Stat3/Stat2/Naglu/Cav1/Notch1/Ccl5/Tnf/Osm/Ptger4/Pecam1/Tbx1	Agap2/Camk2a/Isl1/Cdk5r1
GO:0045860	positive regulation of protein kinase activity	15/295	0.00281864	Ect2/Htr2b/Tpx2/Csf1r/Ccnd1/Ptprc/Cenpe/Hmga2/Fgd2/Irgm2/Pik3cg/Kif14/Iqgap1/Abi3	Cd4	49/295	1.62172e-09	Tpx2/Ect2/Iqgap1/Kif14/Csf1r/Ptprc/Irgm2/Ccnd1/Htr2b/Ripk3/Cenpe/Syk/Ereg/Abi3/Tlr1/Cd40/Irgm1/Hmga2/Slc11a1/Igtp/Pik3r5/Pik3cg/Chi3l1/Tlr4/Emp2/Edn1/Fgd2/Adam17/Ralb/Cd86/Stil/Thbs1/Ccn1/Tlr6/Ang/P2rx7/Lilra5/Tnf/Ccnd3/Csf1/Rps3/Rhoa	Agap2/Cd4/Adra2c/Neurl1a/Grm5/Map3k10/Cdk5r1
GO:0051346	negative regulation of hydrolase activity	15/295	0.00281864	Cd44/Cst7/Nckap1l/Ifi204/Grn/Birc5/Ifi209/Naip6/Ifi213/Timp1/Naip2/Ifi211/Ifi207/Plaur	Ppp1r1b	48/295	4.80482e-09	Cd44/Nckap1l/Grn/Birc5/Plaur/Ifi204/Ifi213/Serpinh1/Cst7/Ifi209/Lxn/Ifi203/Naip2/Serpine1/Gpx1/Ifi203-ps/Naip6/Ifi207/Ifi208/Serpinf1/Ifi211/Ecm1/Timp1/Naip5/Tfpi/Ifi206/Tmed10/Cstb/Ptx3/Mastl/Cast/Thbs1/Rps6ka1/Nos3/Serpind1/Mndal/Ifi205/Bcl2a1d/Serpina3n/Tnf/Cryab/Serping1/Serpinf2/Vtn	Ppp1r1b/Ppp4r4/Serpina9/Camk2a
GO:0043409	negative regulation of MAPK cascade	11/178	0.00318539	Pbk/Trem2/Atf3/Foxm1/Ptprc/Lilrb4b/Ptpn6/Lilrb4a/Lyn/Dab2/Dok1	NA	21/178	0.00969894	Pbk/Atf3/Trem2/Dab2/Foxm1/Ptpn6/Ptprc/Lyn/Lilrb4b/Lilrb4a/Emilin1/Tlr4/Dok1/Nherf1/Cav1/Tlr9/P2rx7	Sh3rf2/Dusp8/Cyld/Lmo3
GO:0031098	stress-activated protein kinase signaling cascade	6/68	0.00843539	Pbk/Clec7a/Foxm1/Lyn/Il1a/Nlrp1a	NA	15/68	7.49124e-05	Pbk/Clec7a/Foxm1/Lyn/Eif2ak2/Card9/Prdx1/Nlrp1b/Tlr4/Mapk13/Tnfrsf23/Cryab/Rhoa	Stk26/Ccdc88c
GO:0006470	protein dephosphorylation	10/226	0.0402103	Cdca2/Nckap1l/Ptprc/Ptpn6/Tgfb1/Ppm1j	Ptprv/Ppp1r1b/Ppp3ca/Ppp3r1	25/226	0.00972215	Nckap1l/Tgfb1/Ptpn6/Ptprc/Cdca2/Cdkn3/Cdh5/Mastl/Ptpn18/Cdc25c/Ptprb/Pirb/Ppm1j/Itga1/Tnf	Ptprv/Ppp1r1b/Ppp3ca/Dusp8/Ppp4r4/Ppp3r1/Ptpn7/Pptc7/Ppp3cb/Ppp1r2
	BRAIN, NEURONAL PROCESSES AND SYNAPTIC PLASTICITY
GO:0001774	microglial cell activation	13/49	1.55263e-10	Cst7/Trem2/Itgam/Tyrobp/Grn/Csf1r/Aif1/Cx3cr1/C1qa/Ctsc/Tlr2/Casp1/C5ar1	NA	22/49	3.87404e-13	Itgam/Grn/Trem2/Casp1/Tyrobp/Csf1r/C1qa/Aif1/Ctsc/Cst7/Cx3cr1/Il33/Tlr1/Tlr2/C5ar1/Tlr4/Sphk1/Naglu/Tlr9/Tlr6/Tnf/Tlr3
GO:0150076	neuroinflammatory response	16/85	1.55263e-10	Cst7/Trem2/Itgam/Tyrobp/Grn/Csf1r/Aif1/Nupr1/Cx3cr1/C1qa/Ctsc/Tlr2/Plcg2/Casp1/C5ar1/Tnfrsf1b	NA	27/85	8.17768e-12	Itgam/Grn/Trem2/Casp1/Tyrobp/Csf1r/C1qa/Aif1/Ctsc/Cst7/Cx3cr1/Itgb1/Il33/Plcg2/Nupr1/Tlr1/Tnfrsf1b/Tlr2/C5ar1/Tlr4/Sphk1/Naglu/Tlr9/Tlr6/Tnf/Tlr3	Adora2a
GO:0061900	glial cell activation	13/58	1.2339e-09	Cst7/Trem2/Itgam/Tyrobp/Grn/Csf1r/Aif1/Cx3cr1/C1qa/Ctsc/Tlr2/Casp1/C5ar1	NA	23/58	2.2852e-12	Itgam/Grn/Trem2/Casp1/Tyrobp/Csf1r/C1qa/Aif1/Ctsc/Cst7/Cx3cr1/Il33/Tlr1/Tlr2/C5ar1/Tlr4/Sphk1/Naglu/Tlr9/Tlr6/Tnf/Tlr3	Adora2a
GO:0098883	synapse pruning	6/14	1.51562e-06	Trem2/Itgam/C1qc/C1qb/Cx3cr1/C1qa	NA	7/14	5.4073e-05	Itgam/Trem2/C1qb/C1qc/C1qa/Cx3cr1/Itgb1
GO:0048708	astrocyte differentiation	10/93	9.31951e-05	Clcf1/Trem2/Vim/Grn/Csf1r/Hmga2/C1qa/Gfap/C5ar1	Drd1	18/93	7.17378e-05	Clcf1/Vim/Grn/Trem2/Csf1r/C1qa/Gfap/Hmga2/C5ar1/Tlr4/Tal1/Stat3/Naglu/Atf5/Notch1	Drd1/Id4/Adora2a
GO:0042063	gliogenesis	22/395	6.25492e-05	Clcf1/Ccl3/Trem2/Vim/Itgam/Hexb/Cd9/Grn/Csf1r/Ccl2/Trf/Hmga2/Cx3cr1/C1qa/Lyn/Tgfb1/Tlr2/Gfap/C5ar1/Tnfrsf1b	Drd1/Ppp3r1	55/395	7.22935e-08	Clcf1/Trf/Itgam/Vim/Cd9/Grn/Hexb/Trem2/Tgfb1/Ccl3/Csf1r/C1qa/Fn1/Lyn/Cx3cr1/Tspo/Il33/Pmp22/Gfap/Hmga2/Tnfrsf1b/Tlr2/Ccl2/Myd88/C5ar1/Gpr183/Tlr4/Lgi4/Myc/Tal1/Cdk6/Stat3/Col3a1/Ptprb/Naglu/Rras/Atf5/Notch1/Apcdd1/Tnf/Efemp1/Atp1b2/Csf1/Enpp1/Vtn/Rhoa	Drd1/Id4/Adora2a/Ppp3r1/Shank3/Atxn1/Cdk5r1/Adam22/Cntnap1
GO:0048143	astrocyte activation	5/21	0.00029887	Trem2/Grn/Csf1r/C1qa/C5ar1	NA	7/21	0.000856501	Grn/Trem2/Csf1r/C1qa/C5ar1/Naglu	Adora2a
GO:0097242	amyloid-beta clearance	6/37	0.000453179	Trem2/Itgam/Msr1/Itgb2/Cd36/C5ar1	NA	7/37	0.0207439	Itgam/Trem2/Msr1/Itgb2/C5ar1/Cd36/Tnf
GO:0014004	microglia differentiation	4/16	0.0012181	Itgam/Csf1r/Tgfb1/Tlr2	NA	8/16	1.29334e-05	Itgam/Tgfb1/Csf1r/Tlr2/Myd88/Tlr4/Naglu/Enpp1
GO:0008347	glial cell migration	7/71	0.00218846	Ccl3/Trem2/Vim/Hexb/Cd9/Ccl2/Cx3cr1	NA	20/71	5.56837e-08	Vim/Cd9/Hexb/Trem2/Ccl3/Fn1/Cx3cr1/Tspo/Pmp22/Ccl2/Gpr183/Col3a1/Ptprb/Rras/Apcdd1/Efemp1/Atp1b2/Csf1/Enpp1	Cdk5r1
GO:0010001	glial cell differentiation	15/291	0.00249067	Clcf1/Trem2/Vim/Itgam/Grn/Csf1r/Hmga2/C1qa/Tgfb1/Tlr2/Gfap/C5ar1/Tnfrsf1b	Drd1/Ppp3r1	32/291	0.00334814	Clcf1/Itgam/Vim/Grn/Trem2/Tgfb1/Csf1r/C1qa/Il33/Pmp22/Gfap/Hmga2/Tnfrsf1b/Tlr2/Myd88/C5ar1/Tlr4/Lgi4/Tal1/Stat3/Naglu/Atf5/Notch1/Enpp1/Vtn/Rhoa	Drd1/Id4/Adora2a/Ppp3r1/Adam22/Cntnap1
GO:0051402	neuron apoptotic process	17/381	0.00497776	Nes/Clcf1/Ccl3/Trem2/Grn/Birc5/Ccnd1/Lgmn/Casp8/Nupr1/Cx3cr1/Tgfb1/Ncf2/C5ar1/Kif14/Axl/Nlrp1a	NA	40/381	0.00214329	Nes/Clcf1/Lgmn/Grn/Trem2/Tgfb1/Birc5/Kif14/Ccl3/Ccnd1/Casp8/Cx3cr1/Ncf2/Nupr1/Adam8/Gpx1/Tnfrsf1a/Hmox1/Casp4/Kdr/Ctsb/Nlrp1b/C5ar1/Axl/Fcgr2b/Mmp2/Itga1/Mybl2/Tnf/Tnfrsf23/Enpp1/Rhoa	Agap2/Adora2a/Hrk/Kcnq3/Grik2/Isl1/Prodh/Cdk5r1
GO:0042552	myelination	11/191	0.00528304	Itgax/Cst7/Hexb/Cd9/Trf/Ctsc/Tgfb1/Tlr2/Tnfrsf1b/Kif14	Ppp3r1	23/191	0.00517672	Itgax/Trf/Cd9/Hexb/Tgfb1/Kif14/Ctsc/Cst7/Pmp22/Tnfrsf1b/Tlr2/Lgi4/Cldn5/Cyfip1/Hexa/Tnf/Enpp1	Id4/Rarb/Ppp3r1/Rxrg/Adam22/Cntnap1
GO:0007272	ensheathment of neurons	11/194	0.0058626	Itgax/Cst7/Hexb/Cd9/Trf/Ctsc/Tgfb1/Tlr2/Tnfrsf1b/Kif14	Ppp3r1	23/194	0.00623097	Itgax/Trf/Cd9/Hexb/Tgfb1/Kif14/Ctsc/Cst7/Pmp22/Tnfrsf1b/Tlr2/Lgi4/Cldn5/Cyfip1/Hexa/Tnf/Enpp1	Id4/Rarb/Ppp3r1/Rxrg/Adam22/Cntnap1
GO:0050767	regulation of neurogenesis	17/492	0.0449644	Clcf1/Aspm/Trem2/Vim/Csf1r/Trf/Hmga2/Ccr5/Cx3cr1/Tnfrsf12a/Lyn/Tgfb1/Tlr2/Gfap/Plxnb2/Tnfrsf1b	Ppp3ca	48/492	0.00310215	Clcf1/Aspm/Trf/Vim/Trem2/Anxa2/Tnfrsf12a/Tgfb1/Csf1r/Ccr5/Fn1/Ccl11/B2m/Lyn/Cx3cr1/Itgb1/Hmgb2/Tspo/Il33/Gfap/Hmga2/Tnfrsf1b/Kdr/Tlr2/S100a10/Serpinf1/Ctnna1/Myc/Tgm2/Cyfip1/Atf5/Notch1/Tnf/Plxnb2/Wdr62	Id4/Drd2/Ppp3ca/Neurl1a/Grm5/Shank3/Atxn1/Trim46/Dlg4/Camk2b/Wnt2/Akap5/Itpka
GO:0048678	response to axon injury	5/74	0.0474709	Trem2/Tnc/Tyrobp/Grn/Plcg2	NA	10/74	0.0400911	Tnc/Grn/Trem2/Tyrobp/Plcg2/Flna/Adam17/Mmp2/Enpp1	Flrt3
GO:1900271	regulation of long-term synaptic potentiation	5/60	0.0219729	Tyrobp/Lgmn/Cx3cr1	Drd1/Nrgn	13/60	0.00029805	Lgmn/Tyrobp/Cx3cr1/Pirb	Drd1/Adora2a/Drd2/Shisa7/Shank3/Cyp46a1/Nrgn/Akap5/Calb1
GO:1904645	response to amyloid-beta	4/40	0.0265096	Trem2/Lgmn/Cd36/Vcam1	NA	9/40	0.00242094	Lgmn/Trem2/Tlr4/Cd36/Fcgr2b/Vcam1/Tlr6/Mmp2	Grm5
GO:0050769	positive regulation of neurogenesis	13/328	0.0360537	Clcf1/Aspm/Vim/Csf1r/Trf/Cx3cr1/Tnfrsf12a/Lyn/Tgfb1/Tlr2/Gfap/Plxnb2/Tnfrsf1b	NA	36/328	0.00181893	Clcf1/Aspm/Trf/Vim/Tnfrsf12a/Tgfb1/Csf1r/Fn1/Lyn/Cx3cr1/Itgb1/Tspo/Il33/Gfap/Tnfrsf1b/Kdr/Tlr2/Serpinf1/Myc/Tgm2/Cyfip1/Notch1/Tnf/Plxnb2/Wdr62	Id4/Drd2/Neurl1a/Grm5/Shank3/Atxn1/Dlg4/Camk2b/Wnt2/Akap5/Itpka
	CELL DYNAMICS
GO:0022409	positive regulation of cell-cell adhesion	28/337	1.52533e-09	Lgals1/Cd44/Rasal3/Nckap1l/Dock8/Ccl2/Aif1/Lgals9/Ptprc/Itgb2/Ccr5/Pdpn/Lilrb4b/Cd74/Lilrb4a/H2-K1/Gcnt1/Tgfb1/Pycard/H2-Aa/Piezo1/Vcam1/F11r/H2-Q7/Plaur/Il1a	Ppp3ca/Cd4	72/337	1.24564e-19	Lgals1/Cd44/F11r/Nckap1l/Cd74/Dock8/Tgfb1/Lgals9/Rhoh/H2-Q4/Plaur/Itgb2/Rasal3/Ccr5/Pycard/Ptprc/B2m/Aif1/Tgfbr2/H2-K1/Piezo1/Syk/Lilrb4b/Igfbp2/Adam8/Runx1/Irgm1/H2-Ab1/Pnp/Itga6/Ccl2/Il2rg/H2-D1/Il1rl2/Lilrb4a/H2-Aa/Hlx/Jak3/Gcnt1/H2-Eb1/Ptafr/Sash3/Pdpn/Cd274/Spn/Irf1/Nlrp3/Vcam1/Cd86/Ets1/H2-T23/Cd244a/Cav1/Itgal/Havcr2/H2-DMb1/Podxl/Selp/Ccl5/Tnf/Il4ra/Icos/H2-Q7/H2-T22/Has2/Rps3/Rhoa	Cd4/Ppp3ca/Rap1gap/Cyld/Efnb2
GO:0000075	cell cycle checkpoint signaling	18/197	5.52349e-07	Ccnb1/Bub1/Cdk1/Aurkb/Knl1/Ndc80/Birc5/Spc25/Ccnd1/Nuf2/Kntc1/Cenpe/Plk1/Brca1/Cdc20/Cdt1/Parp9	Ptprv	36/197	2.96735e-08	Ccnb1/Bub1/Cdk1/Ndc80/Knl1/Plk1/Birc5/Aurkb/Cdc20/Nuf2/Spc25/Parp9/Ccnd1/Ttk/Cdca8/Cenpe/Kntc1/Haspin/Rps27l/Cdc6/Eme1/Dtx3l/Cdt1/Rad51/Aurka/Stil/Brca1/Timeless/Rps6/Creb3l1/Chek2/Spc24/Ticrr/Incenp	Ptprv/Brsk1
GO:0007015	actin filament organization	21/468	0.00143635	Iqgap3/Myo1f/Lcp1/Nckap1l/Tagln2/Hcls1/Aif1/Rac2/Trf/Itgb5/Capg/Arpc1b/Myo1g/Plek/Pstpip1/Tlr2/Pycard/F11r/Iqgap1/Sh3pxd2b/Tpm4	NA	60/468	3.0237e-07	Trf/Myo1f/F11r/Tagln2/Tpm4/Nckap1l/Lcp1/Iqgap3/Arpc1b/Rhoh/Iqgap1/Pycard/Ccl11/Aif1/Hcls1/Plek/Rhoc/Capg/Cnn3/Rac2/Itgb5/Myo1g/Plekhg2/Flna/Casp4/Pdlim4/Tlr2/S100a10/Asap3/Emp2/Micall2/Sh3pxd2b/Add3/Fhod1/Gpr65/Vasp/Pfn1/Cyfip1/Arap1/Myo1e/Rflna/Cdc42ep1/Wasf2/Ptger4/Pstpip1/Cnn2/Cald1/Pecam1/Tmsb4x/Serpinf2/Esam/Rhoa	Ppp1r9b/Nphs1/Actn2/Phactr1/Shank3/Tac1/Wipf3/Arhgap6
GO:0034103	regulation of tissue remodeling	8/85	0.00126815	Spp1/Gpnmb/Csf1r/Trf/Tmem119/Inpp5d/Fcgr4	Ppp3ca	15/85	0.000845334	Trf/Spp1/Gpnmb/Csf1r/Inpp5d/Syk/Adam8/Fcgr4/Tmem119/Tmbim1/P2rx7/Ptger4/Flt4	Ppp3ca/Bcr
GO:0001667	ameboidal-type cell migration	19/465	0.00675162	Mmp12/Htr2b/Hbegf/Glipr2/Grn/Cd63/Itgb2/Lgmn/Timp1/Tgfb1/Lpxn/Plcg2/Prcp/Pik3cg/Ctsh/Iqgap1/Arhgdib	Stc1/Foxp1	65/465	3.16875e-09	Mmp12/Hbegf/Lgmn/Grn/Cd63/Tgfb1/Glipr2/Iqgap1/Ctsh/Dcn/Itgb2/Sp100/Fn1/Tgfbr2/Arhgdib/Htr2b/Itgb1/Pmp22/Plcg2/Adam8/Serpine1/Gpx1/Anxa3/Cd40/Mmrn2/Hmox1/Dock1/Prcp/Kdr/Pik3cg/Hspb1/Serpinf1/Epha2/Sgpl1/Timp1/Lpxn/Emp2/Cdh5/Edn1/Nfe2l2/Adam17/Pfn1/Pkn3/Ets1/Nherf1/Thbs1/Rab13/Nos3/Clec14a/Rras/Notch1/Cd248/Tnf/Wasf2/Flt4/Tek/Ccn3/Has2/Pecam1/Tbx1/Rhoa	Foxp1/Tac1/Isl1/Efnb2
	BBB & VASCULAR PROCESSES
GO:0045765	regulation of angiogenesis	20/306	1.70525e-05	Itgax/Lgals3/Cybb/Grn/C3ar1/Ccl2/Cxcl10/Itgb2/Hmga2/Cx3cr1/Stab1/Tnfrsf12a/Brca1/Stat1/Pik3cg/C5ar1/Ctsh/Hk2/Ecscr/Il1a	NA	64/306	4.87318e-17	Itgax/Lgals3/Grn/Tnfrsf12a/Ctsh/Dcn/Itgb2/Sp100/Ecscr/Ccl11/Cybb/Tgfbr2/Stat1/Eng/Cxcl10/Cx3cr1/Itgb1/Stab1/C3ar1/Hk2/Serpine1/Anxa3/Cd40/Runx1/Tnfrsf1a/Hmga2/Hmox1/Itga5/Kdr/Pik3cg/Hspb1/Serpinf1/Epha2/Hspb6/Ccl2/Cela1/E2f2/Erap1/C5ar1/Ecm1/Emilin1/Chi3l1/Cldn5/Emp2/Cdh5/Adamts1/Sphk1/Nfe2l2/Tnn/Stat3/Ets1/Thbs1/Tie1/Brca1/Nos3/Rras/Ccl5/Creb3l1/Tnf/Shc1/Tek/Hhex/Tlr3	Isl1
GO:1901342	regulation of vasculature development	21/313	6.47493e-06	Itgax/Lgals3/Cybb/Grn/C3ar1/Ccl2/Cxcl10/Itgb2/Hmga2/Cx3cr1/Stab1/Tnfrsf12a/Brca1/Stat1/Tgfb1/Pik3cg/C5ar1/Ctsh/Hk2/Ecscr/Il1a	NA	66/313	9.7268e-18	Itgax/Lgals3/Grn/Tnfrsf12a/Tgfb1/Ctsh/Dcn/Itgb2/Sp100/Ecscr/Ccl11/Cybb/Tgfbr2/Stat1/Eng/Cxcl10/Cx3cr1/Itgb1/Stab1/C3ar1/Hk2/Serpine1/Anxa3/Cd40/Runx1/Tnfrsf1a/Hmga2/Hmox1/Itga5/Kdr/Pik3cg/Hspb1/Serpinf1/Epha2/Hspb6/Ccl2/Cela1/E2f2/Erap1/C5ar1/Ecm1/Emilin1/Chi3l1/Cldn5/Emp2/Cdh5/Adamts1/Sphk1/Nfe2l2/Tnn/Stat3/Ets1/Thbs1/Tie1/Brca1/Nos3/Rras/Ccl5/Creb3l1/Tnf/Shc1/Ptger4/Tek/Hhex/Tlr3	Isl1
GO:0042060	wound healing	21/370	7.49142e-05	Mmp12/Clec7a/Cd44/Plau/Hbegf/Cd9/Ccl2/Pdpn/Ptpn6/Tnfrsf12a/Fcer1g/Plek/Lilrb4a/Lyn/Cd36/Timp1/Prcp/F11r/Axl/Plaur/Il1a	NA	72/370	2.42362e-17	Mmp12/Clec7a/Plau/Hbegf/Cd44/Cd9/F11r/Fcer1g/Anxa2/Tnfrsf12a/Plaur/Ptpn6/Fn1/Plek/Eng/Pla2g4a/Dysf/Lyn/Syk/Itgb1/Anxa5/F10/Serpine1/Gpx1/Elk3/Flna/Hmox1/Prcp/Slc11a1/Cd151/Kdr/S100a10/Ccl2/Lilrb4a/Thbd/Timp1/Fermt3/Tec/Tlr4/Cd36/Pros1/Tfpi/Axl/Nfatc1/Pdpn/Nfe2l2/Pdia3/Myof/Col3a1/Thbs1/Ccn1/Cav1/Hpse/Pdia4/C1qtnf1/Serpind1/Selp/Pear1/Entpd1/Tnf/Ahnak/Ptger4/Cnn2/Cfh/Svep1/Pecam1/Vwf/B4galt1/Serpi…	Adra2c
GO:0010573	vascular endothelial growth factor production	6/40	0.000668995	C3ar1/Ccl2/Brca1/Aqp4/C5ar1/Il1a	NA	10/40	0.000570855	Aqp4/C3ar1/Ccl2/C5ar1/Stat3/Brca1/Hpse/Tnf/Flt4	Isl1
GO:0007596	blood coagulation	12/175	0.000841079	Plau/Cd9/Pdpn/Ptpn6/Fcer1g/Plek/Lilrb4a/Lyn/Cd36/F11r/Axl/Plaur	NA	43/175	4.07393e-14	Plau/Cd9/F11r/Fcer1g/Anxa2/Plaur/Ptpn6/Plek/Pla2g4a/Lyn/Syk/Anxa5/F10/Serpine1/Flna/Lilrb4a/Thbd/Fermt3/Tec/Tlr4/Cd36/Pros1/Tfpi/Axl/Pdpn/Nfe2l2/Pdia3/Thbs1/Cav1/Hpse/Pdia4/C1qtnf1/Serpind1/Selp/Pear1/Entpd1/Cfh/Svep1/Vwf/Serping1/Serpinf2/Vtn	Adra2c
GO:0048661	positive regulation of smooth muscle cell proliferation	7/116	0.0255784	Hbegf/C3ar1/Aif1/Cyba/Tgfb1/P2ry6	Foxp1	32/116	4.56301e-12	Hbegf/Tgfb1/Igfbp5/Aif1/Tgfbr2/Cyba/C3ar1/Ereg/P2ry6/Hmox1/Irak4/Myd88/Tlr4/Myc/Ptafr/Ldlrap1/Adamts1/Edn1/Notch3/Tgm2/Thbs1/Mmp2/Ccl5/Tnf/Shc1/Abcc4/Hpgd/Serpinf2/Gnai2	Smpd3/Foxp1/Htr1b
	ECM
GO:0030866	cortical actin cytoskeleton organization	6/42	0.000869036	Iqgap3/Ect2/Nckap1l/Plek/Tln1/Iqgap1	NA	13/42	6.16803e-06	Ect2/Nckap1l/Iqgap3/Ehd2/Iqgap1/Cavin3/Plek/Tln1/Racgap1/Fhod1/Rab13/Fmnl3/Tnf
GO:0048771	tissue remodeling	14/212	0.000397089	Spp1/Gpnmb/Csf1r/Rac2/Trf/Tmem119/Timp1/Inpp5d/Fcgr4/Tcirg1/Axl/Il1a/Ctss	Ppp3ca	34/212	1.69439e-06	Trf/Spp1/Gpnmb/Igfbp5/Csf1r/Ctss/Inpp5d/Rac2/Syk/Tcirg1/Adam8/Fcgr4/Flna/Lrrk1/Epha2/Cela1/Timp1/Tmem119/Axl/Tmbim1/Tgm2/Tie1/Cav1/Nos3/Mmp2/P2rx7/Ptger4/Flt4/Tbx1/Enpp1	Ppp3ca/Ncdn/Bcr/Htr1b
GO:0022617	extracellular matrix disassembly	5/36	0.00304117	Lcp1/Pdpn/Fgfr4/Sh3pxd2b/Ctss	NA	9/36	0.00115119	Lcp1/Ctss/Eng/Fgfr4/Sh3pxd2b/Pdpn/Ets1/Pbxip1/Mmp13
GO:0030198	extracellular matrix organization	13/324	0.0331809	Mmp12/Lgals3/Lcp1/Bcl3/Loxl1/Pdpn/Tgfb1/Gfap/Mmp3/Fgfr4/Tnfrsf1b/Sh3pxd2b/Ctss	NA	57/324	5.71635e-12	Mmp12/Lgals3/Lcp1/Anxa2/Tgfb1/Mmp3/Efemp2/Fn1/Serpinh1/Ctss/Eng/Vwa1/Itgb1/Pmp22/Adamtsl4/Loxl1/Gfap/Tnfrsf1a/Tnfrsf1b/Hspg2/Tgfbi/Fgfr4/Emilin1/Bcl3/Nfkb2/Adamts1/Ccdc80/Sh3pxd2b/Aebp1/Ptx3/Pdpn/Antxr2/Col3a1/Ets1/Mmp19/Tie1/Ccn1/Cav1/Myo1e/Nid1/Col1a1/Loxl3/Mmp2/Notch1/Crtap/Creb3l1/Tnf/Slc39a8/Pbxip1/Mmp13/Has2/B4galt1/Plod3/Serpinf2/Vtn	Smpd3/Impg1
	CELL METABOLISM
GO:0042554	superoxide anion generation	11/46	1.28431e-08	Clec7a/Itgam/Tyrobp/Cybb/Ncf4/Itgb2/Cyba/Tgfb1/Ncf2/Pon3/Sh3pxd2b	NA	16/46	6.70131e-08	Clec7a/Itgam/Tgfb1/Itgb2/Tyrobp/Pon3/Cybb/Cyba/Syk/Ncf2/Ncf4/Sh3pxd2b/Edn1/Ncf1/Hvcn1/Gnai2
GO:0072593	reactive oxygen species metabolic process	22/252	4.76199e-08	Clec7a/Plau/Itgam/Tyrobp/Cybb/Vav1/Foxm1/Ncf4/Itgb2/Trim30a/Brca1/Cd36/Cyba/Tgfb1/Plcg2/Prcp/Ncf2/Mmp3/Pon3/Hk2/Prdx6/Sh3pxd2b	NA	47/252	7.42355e-11	Clec7a/Itgam/Plau/Vav1/Tgfb1/Mmp3/Itgb2/Tyrobp/Foxm1/Pon3/Trim30a/Cybb/Tgfbr2/Ripk3/Cyba/Syk/Ncf2/Tspo/Plcg2/Hk2/Gpx1/Prdx6/Prdx1/Prcp/Ncf4/Tlr4/Cd36/Sh3pxd2b/Edn1/Ncf1/Hvcn1/Nfe2l2/Stat3/Thbs1/Ccn1/Brca1/Naglu/Nos3/Tlr6/P2rx7/Tnf/Shc1/Ptger4/Cryab/Gnai2/Rhoa	Bcr
GO:0006801	superoxide metabolic process	12/71	1.29033e-07	Clec7a/Itgam/Tyrobp/Cybb/Ncf4/Itgb2/Cd36/Cyba/Tgfb1/Ncf2/Pon3/Sh3pxd2b	NA	22/71	1.59747e-09	Clec7a/Itgam/Tgfb1/Itgb2/Tyrobp/Pon3/Cybb/Cyba/Syk/Ncf2/Prdx1/Ncf4/Cd36/Sh3pxd2b/Edn1/Ncf1/Hvcn1/Nfe2l2/Naglu/Nos3/Shc1/Gnai2
GO:0042593	glucose homeostasis	12/291	0.0354161	Trem2/Hk3/Oas1a/Birc5/Prcp/Aqp4/Vcam1/Fgfr4/Hk2/Oas1b	Ptprv/Ppp3ca	29/291	0.0190461	Trem2/Fabp5/Hk3/Birc5/Igfbp5/Oas1a/Aqp4/Oas1b/Hk2/Gpx1/Prcp/Hmga1/Oas1g/Fgfr4/Slc12a7/Stat3/Vcam1/Rps6/Rack1/Sucnr1/Enpp1	Ptprv/Adcy5/Ppp3ca/Camk2n1/Gpr27/Cacna1e/Cnr1/Ppp3cb
GO:0033500	carbohydrate homeostasis	12/292	0.0361934	Trem2/Hk3/Oas1a/Birc5/Prcp/Aqp4/Vcam1/Fgfr4/Hk2/Oas1b	Ptprv/Ppp3ca	29/292	0.0199345	Trem2/Fabp5/Hk3/Birc5/Igfbp5/Oas1a/Aqp4/Oas1b/Hk2/Gpx1/Prcp/Hmga1/Oas1g/Fgfr4/Slc12a7/Stat3/Vcam1/Rps6/Rack1/Sucnr1/Enpp1	Ptprv/Adcy5/Ppp3ca/Camk2n1/Gpr27/Cacna1e/Cnr1/Ppp3cb
GO:0019915	lipid storage	6/99	0.0412793	Trem2/Plin2/Hexb/Msr1/Rnf213/Cd36	NA	13/99	0.0219523	Plin2/Hexb/Trem2/Rnf213/Msr1/Dysf/Npc2/Lpl/Cd36/Cav1/Hexa/Tnf/Enpp1
GO:0010959	regulation of metal ion transport	22/427	0.000184198	Lgals3/Trem2/Gpr35/Trf/Cd63/Cxcl10/Cd84/Ptpn6/Lyn/Cyba/Tgfb1/Plcg2/Pik3cg	Scn4b/Hpca/Drd1/Kcnab1/Stc1/Ppp3ca/Rgs9/Cd4/Ppp3r1	61/427	4.72176e-09	Trf/Lgals3/Cd63/Trem2/Tgfb1/Ptpn6/Gpr35/B2m/Cd84/Cxcl10/Dysf/Lyn/Cyba/Itgb1/Tspo/Plcg2/Serpine1/Flna/Pik3cg/Fxyd1/Jak3/Fxyd5/Ccr1/Nherf1/Cav1/Nos3/Tlr9/P2rx7/Ccl5/Lilra5/Cxcl9/Ahnak/Abcc9/Atp1b2/Orai1/Gnai2/Rhoa	Drd1/Rgs9/Scn4b/Hpca/Cd4/Adora2a/Kcnab1/Drd2/Ppp3ca/Actn2/Ppp3r1/Scn3b/Jph3/Nkain2/Camk2a/Atp2b1/Nr3c2/Jph4/Kcnip2/Itpr1/Isl1/Ppp3cb/Akap5/Neto1
	DNA
GO:0051091	positive regulation of DNA-binding TF activity	10/234	0.0492125	Clec7a/Rab7b/Trim30a/Cd84/Cd36/Tlr2/Pycard/Plcg2/Rigi	Ppp3ca	41/234	9.25088e-09	Clec7a/Rab7b/Sp100/Pycard/Trim30a/Trim25/Cd84/Ripk3/Eif2ak2/Rigi/Card9/Plcg2/Anxa3/Cd40/Trim30d/Eda2r/Tlr2/Myd88/Trim34a/Trim12c/Sting1/Trim12a/Tlr4/Cd36/Fcgr2b/Edn1/Sphk1/Nlrp3/Ticam2/Trim30c/Tlr9/Tlr6/Trim21/Trim14/Tnf/Tlr3/Rps3	Ppp3ca/Camk2a/Wnt2/Cytl1
GO:0040029	epigenetic regulation of gene expression	10/228	0.0422317	Uhrf1/Ifi204/Hmga2/Ifi209/Apobec1/Ifi213/Brca1/Ifi211/Spi1/Ifi207	NA	23/228	0.0337929	Apobec1/Ifi204/Ifi213/Spi1/Uhrf1/Ifi209/Ifi203/Gpx1/Ifi203-ps/Ifi207/Phf19/Hmga2/Ifi208/Ifi211/Ifi206/Myc/Brca1/Mndal/Lmnb1/Ifi205/H19	Meg3/Ftx

## Sheet: Sheet2
Cort-/- Specific
ID	Description	Frecuency	p.adjust	genesUP	genesDOWN
	SIGNALLING PATHWAYS
GO:0045761	regulation of adenylate cyclase activity	8/37	0.00591917	Adcy7/P2ry13/Orai1	Gng7/Drd1/Drd2/Gnal/Akap5
GO:0043406	positive regulation of MAP kinase activity	15/106	0.00708579	Ptprc/Htr2b/Syk/Cd40/Pik3r5/Pik3cg/Tlr4/Edn1/Fgd2/Thbs1/Tlr6/P2rx7/Tnf/Rps3	Map3k10
GO:2001257	regulation of cation channel activity	16/105	0.00250053	Trem2/Gpr35/Ctss/Dysf/Itgb1/Plcg2/Edn1/Cav1/Ahnak/Abcc9	Hpca/Kcnab1/Drd2/Actn2/Jph3/Neto1
GO:0007189	adenylate cyclase-activating GPC receptor signaling pathway	21/159	0.00271304	Adgre1/Cxcl10/Adgre5/S1pr3/Nme2/Adcy7/Gpr65/Nherf1/Adgrl4/Cxcl9/Ptger4/Gnai2	Drd1/Adcy5/Adora2a/Adra2c/Gpr6/Drd2/Pde10a/Cnr1/Gnal
GO:0071902	positive regulation of protein serine/threonine kinase activity	25/161	8.90198e-05	Ptprc/Irgm2/Ccnd1/Htr2b/Syk/Cd40/Irgm1/Hmga2/Igtp/Pik3r5/Pik3cg/Tlr4/Edn1/Fgd2/Adam17/Ralb/Stil/Thbs1/Tlr6/P2rx7/Tnf/Ccnd3/Rps3/Rhoa	Map3k10
GO:0007254	JNK cascade	27/180	7.89343e-05	Dab2/Pycard/Card9/Naip2/Naip6/Eda2r/Irak4/Myd88/Naip5/Tlr4/Mdfi/Fcgr2b/Ltbr/Tlr7/Mdfic/Tlr9/Lmnb1/Tnf/Ptger4/Flt4/Tlr3/Serpinf2	Sh3rf2/Nphs1/Cyld/Map3k10/Grik2
GO:0038061	non-canonical NF-kappaB signal transduction	32/122	1.86239e-11	Trem2/Laptm5/Pycard/Spi1/Ripk3/Eif2ak2/Tlr1/Litaf/Prdx1/Tlr2/Chi3l1/Trim56/Tlr4/Nfkb2/Ifi35/Edn1/Sphk1/Nlrp3/Uaca/Cd86/Tlr7/Nlrc3/Tlr9/Havcr2/Tnf/Tek/Ccn3/Tlr3/Rps3	Smpd3/Cyld/Nr3c2
	BRAIN, NEURONAL PROCESSES AND SYNAPTIC PLASTICITY
GO:0007626	locomotory behavior	33/269	0.000482258	Grn/Hexb/Pmp22/Lgi4/Tal1/Cstb/Naglu/Hexa/Enpp1	Gng7/Drd1/Gpr88/Adcy5/Rasd2/Ppp1r1b/Adora2a/Pde1b/Drd2/Strn/Penk/Sez6/Grm5/Shank3/Kcnd2/Gpr52/Atxn1/Cacna1e/Dlg4/Grin2a/Git1/Ppp3cb/Adam22/Calb1
GO:0007611	learning or memory	41/334	8.59054e-05	Lgmn/Trem2/Casp1/Ccl11/B2m/Cx3cr1/Itgb1/Il1rn/Itga5/Tlr2/Klk8/Serpinf1/Tifab/Pirb	Drd1/Gpr88/Ppp1r1b/Pde1b/Kcnab1/Meis2/Drd2/Camk2n1/Foxp2/Grm5/Shisa7/Jph3/Shank3/B3gat1/Tac1/Brsk1/Atxn1/Cacna1e/Cnr1/Jph4/Grin2a/Git1/Gria1/Prkar2b/Neto1/Calb1/Thra
GO:0050890	cognition	45/372	5.16405e-05	Lgmn/Trem2/Casp1/Ccl11/B2m/Cx3cr1/Itgb1/Il1rn/Itga5/Tlr2/Klk8/Serpinf1/Tifab/C5ar1/Cyfip1/Pirb	Drd1/Gpr88/Ppp1r1b/Pde1b/Kcnab1/Meis2/Drd2/Camk2n1/Foxp2/Grm5/Shisa7/Jph3/Shank3/B3gat1/Gpr158/Tac1/Brsk1/Atxn1/Cacna1e/Jakmip1/Cnr1/Jph4/Grin2a/Git1/Gria1/Prkar2b/Neto1/Calb1/Thra
GO:0008306	associative learning	15/124	0.025658	Lgmn/Itgb1	Drd1/Ppp1r1b/Pde1b/Meis2/Drd2/Shank3/B3gat1/Tac1/Brsk1/Atxn1/Cacna1e/Grin2a/Neto1
GO:0021756	striatum development	5/18	0.0131952		Drd1/Rarb/Bcl11b/Foxp2/Shank3
GO:0007212	dopamine receptor signaling pathway	9/37	0.00138985	Flna/Gna15/Nherf1	Drd1/Adcy5/Rgs9/Drd2/Klf16/Gnal
GO:0099171	presynaptic modulation of chemical synaptic transmission	9/63	0.039648	Adora3/P2rx7	Drd1/Adora2a/Drd2/Htr1b/Nr3c2/Grik2/Git1
GO:1903351	cellular response to dopamine	10/44	0.0011999	Flna/Gna15/Tgm2/Nherf1	Drd1/Adcy5/Rgs9/Drd2/Klf16/Gnal
GO:0019228	neuronal action potential	10/61	0.0124574	Gpr35/Pmp22/P2rx7	Drd1/Gpr88/Scn4b/Kcnd2/Kcnq3/Grik2/Gria1
GO:0019226	transmission of nerve impulse	14/108	0.0189329	Gpr35/Pmp22/P2rx7	Drd1/Gpr88/Scn4b/Penk/Kcnd2/Kcnq3/Cacna1e/Cacng4/Grik2/Gria1/Cntnap1
GO:0035249	synaptic transmission, glutamatergic	15/130	0.0362659	Ccl2	Drd1/Adora2a/Drd2/Grm5/Shank3/Cnih2/Grid1/Htr1b/Cnr1/Grin2a/Cacng4/Grik2/Gria3/Gria1
GO:0048169	regulation of long-term neuronal synaptic plasticity	11/39	9.36394e-05	Kdr/Fcgr2b	Drd2/Neurl1a/Grm5/Shank3/Dlg4/Grin2a/Grik2/Camk2b/Neto1
GO:0048167	regulation of synaptic plasticity	38/372	0.00453479	Lgmn/Tyrobp/Cdc20/Cx3cr1/Gfap/Kdr/Fcgr2b/Pirb/Enpp1	Drd1/Adora2a/Drd2/Penk/Ncdn/Neurl1a/Cplx2/Grm5/Shisa7/Jph3/Shank3/Camk2a/Cyp46a1/Brsk1/Kcnq3/Nrgn/Jph4/Sipa1l1/Dlg4/Mir770/Grin2a/Grik2/Camk2b/Gnal/Gria1/Akap5/Neto1/Itpka/Calb1
GO:1903350	response to dopamine	10/45	0.00141861	Flna/Gna15/Tgm2/Nherf1	Drd1/Adcy5/Rgs9/Drd2/Klf16/Gnal
GO:0040013	negative regulation of locomotion	46/359	9.68958e-06	Cd74/Cd63/Tgfb1/Dcn/Igfbp5/Sp100/Aif1/Eng/Bst2/Arhgdib/Cx3cr1/Il33/Serpine1/Il1rn/Adora3/Mmrn2/Serpinf1/Ctnna1/Emilin1/Timp1/Cldn5/Nfe2l2/Tnn/Stat3/Col3a1/Ifitm1/Nherf1/Thbs1/Tie1/Clic4/Cav1/Rras/Notch1/Slamf8/Tnf/Ptger4/Cnn2/Ccn3/Atp1b2/Rhoa	Drd1/Drd2/Stk26/Dach1/Bcr/Pkp2
GO:0051962	positive regulation of nervous system development	38/390	0.00945463	Clcf1/Aspm/Trf/Vim/Tnfrsf12a/Tgfb1/Csf1r/Fn1/Adgre5/Lyn/Cx3cr1/Itgb1/Tspo/Il33/Gfap/Tnfrsf1b/Kdr/Tlr2/Serpinf1/Myc/Tgm2/Cyfip1/Notch1/Tnf/Plxnb2/Wdr62	Id4/Drd2/Neurl1a/Flrt3/Grm5/Shank3/Atxn1/Dlg4/Camk2b/Wnt2/Akap5/Itpka
GO:0014009	glial cell proliferation	15/79	0.000394052	Vim/Trem2/Csf1r/Lyn/Tspo/Il33/Pmp22/Gfap/Lgi4/Myc/Notch1/Tnf/Csf1	Shank3/Atxn1
GO:0007405	neuroblast proliferation	13/97	0.0190461	Aspm/Tgfb1/Cx3cr1/Itgb1/Ctnna1/Racgap1/Akna/Notch1/Plxnb2/Wdr62	Id4/Drd2/Six3
GO:0001764	neuron migration	21/207	0.0411309	Aspm/Kif20b/Tubb2b/Abi3/Flna/Axl/Adam17/Tnn/Stat3/Col3a1/Plxnb2/Rhoa/Wdr62	Drd1/Drd2/Phactr1/Camk2a/Trim46/Dcc/Camk2b/Cdk5r1
GO:0140242	translation at postsynapse	11/48	0.00060006	Rpl12/Rpl23a/Rplp2/Rpl23/Rpl32/Rps12/Rpl27a/Rps24/Rps11/Rpl35/Rps26
GO:0140241	translation at synapse	11/48	0.00060006	Rpl12/Rpl23a/Rplp2/Rpl23/Rpl32/Rps12/Rpl27a/Rps24/Rps11/Rpl35/Rps26
GO:1905144	response to acetylcholine	8/55	0.0499642	Tspo/Ly6g6e/Ly6a/Chrnb1/Orai1/Gnai2	Itpr1/Cdk5r1
	ECM
GO:0031032	actomyosin structure organization	28/222	0.000922304	Flnc/Ect2/F11r/Iqgap3/Iqgap1/Rhoc/Cnn3/Itgb5/Itgb1/Pdlim4/S100a10/Racgap1/Asap3/Sh3pxd2b/Edn1/Fhod1/Gpr65/Pfn1/Arap1/Wasf2/Ptger4/Cnn2/Serpinf2/Rhoa	Actn2/Phactr1/Tac1/Arhgap6
GO:1903053	regulation of extracellular matrix organization	13/66	0.000748294	Tgfb1/Efemp2/Tnfrsf1a/Tnfrsf1b/Fgfr4/Emilin1/Aebp1/Pdpn/Ets1/Tie1/Nid1/Notch1/Has2
GO:0043149	stress fiber assembly	18/116	0.0010338	F11r/Rhoc/Itgb5/Pdlim4/S100a10/Asap3/Sh3pxd2b/Fhod1/Gpr65/Pfn1/Arap1/Wasf2/Ptger4/Serpinf2/Rhoa	Phactr1/Tac1/Arhgap6
GO:0030832	regulation of actin filament length	19/165	0.0177806	Nckap1l/Pycard/Ccl11/Hcls1/Plek/Capg/Plekhg2/Tlr2/Add3/Vasp/Pfn1/Cyfip1/Cdc42ep1/Pecam1/Tmsb4x/Esam/Rhoa	Nphs1/Actn2
GO:0008064	regulation of actin polymerization or depolymerization	19/162	0.0150776	Nckap1l/Pycard/Ccl11/Hcls1/Plek/Capg/Plekhg2/Tlr2/Add3/Vasp/Pfn1/Cyfip1/Cdc42ep1/Pecam1/Tmsb4x/Esam/Rhoa	Nphs1/Actn2
GO:0061572	actin filament bundle organization	25/179	0.000444012	F11r/Lcp1/Aif1/Plek/Rhoc/Itgb5/Flna/Pdlim4/S100a10/Asap3/Sh3pxd2b/Fhod1/Gpr65/Pfn1/Arap1/Rflna/Wasf2/Ptger4/Cald1/Serpinf2/Rhoa	Phactr1/Shank3/Tac1/Arhgap6
GO:0030574	collagen catabolic process	10/37	0.000299968	Mmp12/Mmp3/Ctss/Ctsl/Itgb1/Ctsb/Mrc2/Mmp19/Mmp2/Mmp13
GO:0030199	collagen fibril organization	13/63	0.00048032	Anxa2/Efemp2/Serpinh1/Loxl1/Emilin1/Aebp1/Antxr2/Col3a1/Col1a1/Loxl3/Crtap/Plod3/Serpinf2
GO:0032963	collagen metabolic process	27/121	3.48871e-08	Mmp12/Vim/Tgfb1/Mmp3/Fn1/Serpinh1/Ctss/Eng/Ctsl/Itgb1/Serpine1/Ctsb/Ccl2/Emilin1/Mrc2/Mmp19/Naglu/Col1a1/Mmp2/Notch1/P2rx7/Creb3l1/Mmp13/Rcn3/Plod3/Serpinf2	Smpd3
	CELL METABOLISM
GO:0050886	endocrine process	17/114	0.002236	Spp1/Dab2/Cyba/Tspo/Runx1/Fgfr4/Hcar2/Edn1/Nos3/C1qtnf1/Niban2/Sucnr1/Serpinf2/Rhoa	Rasl10b/Tac1/Nr3c2
GO:0019216	regulation of lipid metabolic process	33/364	0.0388367	Apobec1/Cd74/Trem2/Dab2/Fabp5/Rnf213/Htr2b/Pla2g4a/Igfbp7/Tspo/Plcg2/Apoc2l/Tnfrsf1a/Apoc2/Pik3cg/Fgfr4/Hcar2/Sphk1/Ccn1/Brca1/Cav1/Ch25h/Idh1/Tnf/Hpgd/Capn2/Rack1/Lpcat3/Fdps	Smpd3/Bcl11b/Cnr1/Thra
GO:0016042	lipid catabolic process	33/327	0.010103	Spp1/Hexb/Aldh1l2/Pla2g4a/Plcg2/Apoc2l/Prdx6/Apoc2/Pik3cg/Sgpl1/Hcar2/Lpl/Plcb3/Hsd3b7/Naglu/Gla/Hexa/Abhd4/Idh1/Aspg/Plcd1/Tnf/Hpgd/Decr1/Pla2g2f/Lpin3/Plbd1	Ptprv/Smpd3/Cyp4f15/Cyp46a1/Cnr1/Thra
GO:0015908	fatty acid transport	15/110	0.00972215	Plin2/Fabp5/Fabp7/Pla2g4a/Syk/P2ry2/Rbp1/Cd36/Edn1/Thbs1/P2rx7/Abcc4/Ptges/Pla2g2f	Drd2
GO:0015718	monocarboxylic acid transport	21/176	0.00855063	Plin2/Fabp5/Fabp7/Pla2g4a/Syk/P2ry2/Slco2b1/Abcc3/Rbp1/Cd36/Myc/Edn1/Slc16a3/Nherf1/Thbs1/P2rx7/Tnf/Abcc4/Ptges/Pla2g2f	Drd2
GO:0006913	nucleocytoplasmic transport	34/352	0.0162061	Mmp12/Ect2/Cdk1/Tgfb1/Sp100/Hcls1/Ankle1/Syk/Il33/Bag3/Tnfrsf1a/Flna/Ifi27/Gbp4/Bcl3/Cd36/Thoc6/Stat3/Uaca/Wipf1/Brca1/Mdfic/Notch1/Anp32b/Tek/Kpna2/Hhex	Drd1/Ppp3ca/Ppp3r1/Atxn1/Kcnq3/Six3/Akap5
GO:0015833	peptide transport	34/346	0.012856	Clcf1/Cd74/Birc5/Anxa5/Tcirg1/Slc15a3/Il1rn/Hmga2/Hmga1/Tap1/Edn1/Tap2/Nherf1/Ccl5/Tnf/Ptger4/Ccn3/Mgst1/Orai1/Slc13a3	Ptprv/Adcy5/Smpd3/Drd2/Ppp3ca/Rasl10b/Camk2n1/Gpr27/Cacna1e/Cnr1/Itpr1/Isl1/Ppp3cb/Doc2b
GO:0042886	amide transport	37/380	0.0105945	Clcf1/Cd74/Birc5/Anxa5/Tcirg1/Slc15a3/Il1rn/Hmga2/Hmga1/Tap1/Slc14a1/Gltp/Edn1/Tap2/Nherf1/Ccl5/Tnf/Ptger4/Folr2/Ccn3/Mgst1/Orai1/Slc13a3	Ptprv/Adcy5/Smpd3/Drd2/Ppp3ca/Rasl10b/Camk2n1/Gpr27/Cacna1e/Cnr1/Itpr1/Isl1/Ppp3cb/Doc2b
GO:0006692	prostanoid metabolic process	12/52	0.000299017	Cd74/Fabp5/Ptgr1/Tbxas1/Pla2g4a/Hpgds/Tnfrsf1a/Edn1/Sphk1/Pdpn/Hpgd/Ptges
GO:0033559	unsaturated fatty acid metabolic process	15/110	0.00972215	Cd74/Fabp5/Ptgr1/Tbxas1/Pla2g4a/Hpgds/Gpx1/Tnfrsf1a/Edn1/Sphk1/Pdpn/Hpgd/Ptges/Pla2g2f	Cyp4f15
GO:0010038	response to metal ion	42/308	5.76726e-06	Trf/Ect2/Apobec1/S100a16/Lgmn/Iqgap1/Fn1/B2m/Pla2g4a/Anxa5/Tcirg1/Plcg2/Hmox1/Slc11a1/Haao/Nfatc1/Adcy7/Hvcn1/Nfe2l2/Alox5ap/Thbs1/Lcat/Clic4/Cav1/Syt15/Rasa4/P2rx7/Plcd1/Slc39a8/Sucnr1/Enpp1	Smpd3/Hpca/Ppp3ca/Cpne5/Rasgrp2/Kcnq3/Dlg4/Grin2a/Camk2b/Akap5/Itpka
GO:0034599	cellular response to oxidative stress	24/236	0.0276472	Ect2/Btk/Hk3/Mmp3/Aif1/Ripk3/Prdx1/Stat6/Hspb1/Cd36/Axl/Edn1/Sphk1/Nfe2l2/Aldh3b1/Naglu/Nos3/Mmp2/Mapk13/Rack1/Mgst1/Rps3	Smpd3/Foxp1
GO:0000302	response to reactive oxygen species	24/191	0.00241521	Ect2/Btk/Hk3/Mmp3/Ripk3/Gpx1/Prdx6/Prdx1/Stat6/Hmox1/Cd36/Axl/Edn1/Sphk1/Nfe2l2/Nos3/Mmp2/Mapk13/Cryab/Rack1/Rps3	Smpd3/Stk26/Foxp1
GO:0001666	response to hypoxia	27/225	0.00233592	Plau/Trem2/Tgfb1/Casp1/Cybb/Eng/Adam8/Hmox1/Kdr/Myc/Edn1/Nfe2l2/Eif4ebp1/Adam17/Stat3/Cav1/Mmp2/Ang/Notch1/P4hb/Cryab/Tek	Drd1/Drd2/Kcnk2/Kcnd2/Itpr1
	IMMUNE RESPONSE
GO:0140896	cGAS/STING signaling pathway	6/15	0.000827152	Aurkb/Irgm2/Irgm1/Igtp/Sting1/Cgas
GO:0032639	TRAIL production	6/20	0.00402128	H2-Q4/H2-K1/H2-D1/H2-T23/H2-Q7/H2-T22
GO:0034138	toll-like receptor 3 signaling pathway	10/33	0.000113528	Oas1a/Unc93b1/Oas1b/Oas1g/Irf1/Cd86/Cav1/Havcr2/Tnf/Tlr3
GO:0006953	acute-phase response	11/42	0.000186859	Ccr5/Fn1/Il1rn/Stat3/Plscr1/Ccl5/Serpina3n/Tnf/Ptges/Serpinf2	Cnr1
GO:0032656	regulation of interleukin-13 production	11/38	7.37534e-05	H2-Q4/H2-K1/Il33/H2-D1/Tlr4/Nlrp3/H2-T23/Il17ra/Lilra5/H2-Q7/H2-T22
GO:0032753	positive regulation of interleukin-4 production	12/45	7.41416e-05	Fcer1g/H2-Q4/H2-K1/Syk/Il33/H2-D1/Sash3/Nlrp3/H2-T23/Havcr2/H2-Q7/H2-T22
GO:0043367	CD4-positive, alpha-beta T cell differentiation	21/102	5.76726e-06	Ly9/Nckap1l/Tgfb1/Ctsl/Runx1/Stat6/Rsad2/Il2rg/Bcl3/Gpr183/Hlx/Jak3/Sash3/Spn/Irf1/Nlrp3/Stat3/Loxl3/Il4ra/Ptger4	Foxp1
	BBB & VASCULAR PROCESSES
GO:0120192	tight junction assembly	13/84	0.00630595	Ect2/F11r/Itgb1/Epha2/Cldn5/Micall2/Cdh5/Rab13/Rps6/Tnf/Pecam1/Esam	Pkp2
GO:0120193	tight junction organization	14/90	0.00421694	Ect2/F11r/Itgb1/Epha2/Cldn5/Micall2/Cdh5/Rab13/Rps6/Tnf/Svep1/Pecam1/Esam	Pkp2
GO:0045216	cell-cell junction organization	29/218	0.000316413	Ect2/Cd9/F11r/Tgfb1/Csf1r/Rhoc/Itgb1/Pmp22/Flna/Epha2/Ctnna1/Cldn5/Micall2/Cdh5/Tjp2/Rab13/Cav1/Gjb2/Rps6/Tnf/Svep1/Pecam1/Esam/Rhoa	Nphs1/Ajm1/Pkp2/Efnb2/Cntnap1
GO:0042730	fibrinolysis	9/22	2.14815e-05	Plau/Anxa2/Plaur/Serpine1/Pros1/Thbs1/Serping1/Serpinf2/Vtn
GO:0042310	vasoconstriction	15/114	0.0130646	Tbxas1/Htr2b/Itgb1/Edn1/Add3/Cav1/Mmp2/Shc1/Svep1/Rhoa	Drd1/Smpd3/Adra2c/Atp2b1/Htr1b
GO:0050818	regulation of coagulation	19/70	2.387e-07	Plau/Cd9/Anxa2/Plaur/Anxa5/Serpine1/Thbd/Cd36/Pros1/Tfpi/Nfe2l2/Thbs1/Cav1/Hpse/C1qtnf1/Vwf/Serping1/Serpinf2/Vtn
GO:0008217	regulation of blood pressure	28/215	0.000570855	F11r/Eng/Cyba/C3ar1/Ncf2/Hmox1/Prcp/Kdr/Emilin1/Emp2/Ptafr/Edn1/Plcb3/Scpep1/Nos3/Tnf/Abcc9/Sucnr1/Serpinf2/Kcnk6/Rhoa	Drd2/Rasl10b/Camk2n1/Tac1/Atp2b1/Cnr1/Nr3c2
GO:1903522	regulation of blood circulation	28/271	0.0139659	Hbegf/Tbxas1/Itgb1/Flna/Fxyd1/Edn1/Add3/Cav1/Nos3/Mmp2/Tnf/Shc1/Abcc9/Svep1/Rhoa	Drd1/Scn4b/Adra2c/Drd2/Scn3b/Kcnd2/Tac1/Atp2b1/Cacna1e/Kcnip2/Isl1/Pkp2/Thra
GO:0048762	mesenchymal cell differentiation	27/253	0.0109089	Dab2/Tgfb1/Glipr2/Plaur/Fn1/Tgfbr2/Eng/Htr2b/Adam8/Hmga2/Flna/Wwtr1/Emp2/Nfatc1/Edn1/Pdpn/Akna/Aldh1a2/Col1a1/Loxl3/Notch1/Has2/Tbx1	Ppp3r1/Dact3/Isl1/Wnt2
GO:0001837	epithelial to mesenchymal transition	22/165	0.00186537	Dab2/Tgfb1/Glipr2/Tgfbr2/Eng/Adam8/Hmga2/Flna/Wwtr1/Emp2/Nfatc1/Edn1/Pdpn/Akna/Col1a1/Loxl3/Notch1/Has2	Ppp3r1/Dact3/Isl1/Wnt2
GO:0043542	endothelial cell migration	39/228	4.43257e-08	Lgmn/Grn/Tgfb1/Dcn/Itgb2/Sp100/Itgb1/Adam8/Gpx1/Anxa3/Cd40/Mmrn2/Hmox1/Prcp/Kdr/Pik3cg/Hspb1/Serpinf1/Epha2/Lpxn/Emp2/Cdh5/Nfe2l2/Adam17/Ets1/Thbs1/Rab13/Nos3/Clec14a/Rras/Notch1/Tnf/Flt4/Tek/Ccn3/Pecam1/Rhoa	Foxp1/Efnb2
GO:1904705	regulation of vascular associated SMC proliferation	14/77	0.000974728	Efemp2/Igfbp5/P2ry6/Hmox1/Ldlrap1/Adamts1/Edn1/Cav1/Mmp2/Tnf/Hpgd/Gnai2/Rhoa	Htr1b
GO:0001936	regulation of endothelial cell proliferation	24/147	5.85887e-05	Ccl11/Stat1/Eng/Htr2b/Dysf/Cyba/Hmgb2/Mmrn2/Hmox1/Kdr/Hspg2/Ccl2/Ecm1/Adam17/Stat3/Aldh1a2/Thbs1/Tie1/Cav1/Ang/Tnf/Flt4/Tek	Wnt2
GO:0043535	regulation of blood vessel endothelial cell migration	16/95	0.000893838	Tgfb1/Cd40/Mmrn2/Hmox1/Prcp/Kdr/Hspb1/Epha2/Nfe2l2/Adam17/Ets1/Thbs1/Nos3/Notch1/Tnf/Rhoa
GO:0002040	sprouting angiogenesis	19/132	0.00174879	Rnf213/Tgfb1/E2f8/Itgb1/Mmrn2/Hmox1/Itga5/Kdr/Epha2/E2f2/Tnn/Thbs1/Clec14a/Notch1/Creb3l1/Flt4/Tek/Rhoa	Efnb2
GO:0016525	negative regulation of angiogenesis	20/111	7.20962e-05	Dcn/Ecscr/Stat1/Cxcl10/Stab1/Serpine1/Serpinf1/Epha2/Ccl2/E2f2/Emilin1/Cldn5/Adamts1/Thbs1/Tie1/Creb3l1/Tnf/Shc1/Tek/Hhex
GO:1901343	negative regulation of vasculature development	21/114	3.24647e-05	Dcn/Ecscr/Stat1/Cxcl10/Stab1/Serpine1/Serpinf1/Epha2/Ccl2/E2f2/Emilin1/Cldn5/Adamts1/Thbs1/Tie1/Creb3l1/Tnf/Shc1/Ptger4/Tek/Hhex
GO:2000181	negative regulation of blood vessel morphogenesis	21/113	2.83958e-05	Dcn/Ecscr/Stat1/Cxcl10/Stab1/Serpine1/Serpinf1/Epha2/Ccl2/E2f2/Emilin1/Cldn5/Adamts1/Thbs1/Tie1/Creb3l1/Tnf/Shc1/Ptger4/Tek/Hhex
GO:0061028	establishment of endothelial barrier	11/51	0.000995035	F11r/Msn/S1pr3/Tnfrsf1a/Myd88/Cldn5/Cdh5/Tjp2/Hpse/Tnf/Pecam1
GO:0097746	blood vessel diameter maintenance	25/187	0.000827152	Tbxas1/Htr2b/Itgb1/Gpx1/Kdr/P2ry2/Edn1/Add3/Scpep1/Cav1/Nos3/Mmp2/Itga1/Tnf/Shc1/Svep1/Plod3/Serpinf2/Rhoa	Drd1/Smpd3/Adora2a/Adra2c/Atp2b1/Htr1b
	CELLULAR AND STRUCTURAL PROCESSES
GO:0007009	plasma membrane organization	21/165	0.0042133	Cd9/Bin2/Anxa2/Ehd2/Ptprc/Dysf/S100a10/Emp2/Myof/Mymk/Nherf1/Tie1/Cav1/Plscr2/Plscr1/P2rx7/Ahnak/Folr2/Mafb	Ano3/Otof
GO:0007040	lysosome organization	16/102	0.00187602	Rab7b/Grn/Hexb/Laptm5/Irgm2/Irgm1/Igtp/Tasl/Tpcn2/Naglu/Hexa/P2rx7/Lamp2/Cln5	Hook1/Ppp3cb
GO:0010508	positive regulation of autophagy	20/158	0.00568349	Dcn/Trim30a/Irgm2/Bag3/Irgm1/Trim30d/Hmox1/Igtp/Kdr/Tlr2/Trim34a/Trim12c/Sting1/Trim12a/Hspb8/Ralb/Trim30c/Tlr9/Trim21	Slc35d3
GO:0090141	positive regulation of mitochondrial fission	6/23	0.00810652	Dcn/Irgm2/Irgm1/Igtp/Kdr/Aurka
GO:0051882	mitochondrial depolarization	7/31	0.00842297	Dcn/Casp1/Tspo/Kdr/P2rx7/Rack1	Kcnq3
GO:0010822	positive regulation of mitochondrion organization	11/78	0.0234562	Trem2/Plaur/Dcn/Pycard/Irgm2/Tnfsf10/Irgm1/Igtp/Kdr/Aurka	Hrk

## Sheet: Sheet3
Cort+/+ Specific
ID	Description	Frecuency	p.adjust	genesUP	genesDOWN
	CELLULAR AND STRUCTURAL PROCESSES
GO:0007098	centrosome cycle	7/134	0.0494623	Pclaf/Kif11/Ndc80/Kifc1/Plk1/Brca1/Sgo1
GO:0045842	positive regulation of mitotic metaphase/anaphase transition	3/14	0.00975087	Ube2c/Cenpe/Cdc20
GO:0097264	self proteolysis	3/12	0.00651098	Lgmn/Casp8
GO:0097709	connective tissue replacement	3/13	0.00804269	Timp1	Ppp3ca
	BRAIN, NEURONAL PROCESSES AND SYNAPTIC PLASTICITY
GO:0043524	negative regulation of neuron apoptotic process	10/213	0.0284583	Nes/Clcf1/Grn/Birc5/Ccnd1/Lgmn/Cx3cr1/C5ar1/Kif14/Axl
GO:0045685	regulation of glial cell differentiation	7/98	0.011565	Clcf1/Trem2/Csf1r/Hmga2/Tgfb1/Tlr2/Tnfrsf1b
GO:0031643	positive regulation of myelination	4/28	0.00853191	Itgax/Cst7/Trf/Tnfrsf1b
	IMMUNE RESPONSE
GO:0036336	dendritic cell migration	4/28	0.00853191	Dock8/Slamf9/Slamf8/Spi1
GO:0032700	negative regulation of interleukin-17 production	3/19	0.0210964	Nckap1l/Tgfb1/Tlr2
GO:0032495	response to muramyl dipeptide	3/21	0.0273278	Vim/Irf5
GO:0002407	dendritic cell chemotaxis	3/21	0.0273278	Slamf9/Slamf8/Spi1
	SIGNALLING PATHWAYS
GO:0061099	negative regulation of protein tyrosine kinase activity	3/26	0.0465422	Ptprc/Lilrb4b/Lilrb4a
GO:1904427	positive regulation of calcium ion transmembrane transport	6/95	0.034881	Cxcl10/Plcg2	Drd1/Ppp3ca/Cd4/Ppp3r1
GO:0035561	regulation of chromatin binding	3/21	0.0273278	Cdt1/Parp9	Ppp3ca
GO:0030330	DNA damage response, signal transduction by p53 class mediator	5/68	0.034881	Cd44/Foxm1/Bcl3/Cd74	Ptprv
GO:0051261	protein depolymerization	7/127	0.0386657	Nes/Kif18b/Kif2c/Ckap2/Tpx2/Capg/Plek
GO:0034502	protein localization to chromosome	7/117	0.0265669	Cdk1/Aurkb/Knl1/Kntc1/Plk1/Spidr/Spi1
	CELL METABOLISM
GO:0006044	N-acetylglucosamine metabolic process	3/16	0.0136297	Hexb/Renbp
GO:0030204	chondroitin sulfate metabolic process	3/24	0.0380161	Gusb/Hexb
GO:0010885	regulation of cholesterol storage	3/22	0.0305718	Trem2/Msr1/Cd36
GO:0010884	positive regulation of lipid storage	3/24	0.0380161	Plin2/Msr1/Cd36
GO:0006040	amino sugar metabolic process	4/46	0.0407643	Hexb/Npl/Renbp
GO:0045732	positive regulation of protein catabolic process	9/199	0.0487124	Trem2/Msn/Nupr1/Trim30a/Plk1/Cdc20/Dab2/Tnfrsf1b/Ecscr
GO:0070542	response to fatty acid	4/46	0.0407643	Cd36/Tlr2	Foxp1
GO:0035634	response to stilbenoid	3/22	0.0305718	Usp18/Ifit3/Cd36
GO:0071482	cellular response to light stimulus	7/116	0.0255784	Pbk/Aurkb/Timp1/Mmp3	Gpr88/Rgs9
GO:0009411	response to UV	8/160	0.0409545	Pbk/Pclaf/Aurkb/Ccnd1/Bcl3/Timp1/Mmp3
	DEVELOPMENT
GO:1901163	regulation of trophoblast cell migration	3/16	0.0136297	Mmp12/Timp1/Arhgdib
GO:0007566	embryo implantation	5/74	0.0474709	Mmp12/Grn/Timp1/H2-Q7/Arhgdib
GO:0007617	mating behavior	5/49	0.0103584	Hexb/Grn/P2ry2	Ppp1r1b/Drd1
