# Supplementary material for: Lack of cortistatin drives neuroimmune and vascular dysfunction in brain ischemia
Source: J Biomed Sci. 2026 Jun 20;33:65. doi: 10.1186/s12929-026-01271-w (PMC13282875; doi:10.1186/s12929-026-01271-w)
Supplement: Supplementary file 9 — Supplementary Material 9 [file 12929_2026_1271_MOESM9_ESM.xlsx]

## Sheet: Sheet1
Common
ID	Description	Frecuency (Cort+/+)	p.adjust (Cort+/+)	genesUP (Cort+/+)	genesDOWN (Cort+/+)	Frecuency (Cort-/-)	p.adjust (Cort-/-)	genesUP (Cort-/-)	genesDOWN (Cort-/-)
	SPECIALIZED MEMBRANES
GO:0009897	external side of plasma membrane	40/489	2.32618e-12	Itgax/Fcrl2/Adgre1/Clec7a/Cd44/Lgals3/Plau/Cd22/Itgam/Ulbp1/Cd9/Ly9/Il21r/Pdcd1/H2-T24/Cxcl10/Ptprc/Itgb2/Ccr5/Cd14/Pdpn/Cd84/Cx3cr1/Fcgr1/Cd74/Fcer1g/Lilrb4a/Cd36/Slamf7/H2-K1/Slamf9/Tlr2/Cd48/Fcgr4/H2-Aa/Aqp4/Vcam1/H2-Q7/Plaur	Cd4	110/489	2.07005e-31	Clec7a/Fcrl2/Itgax/Itgam/Plau/Adgre1/Cd22/Cd44/Cd9/H2-T24/Lgals3/Ly9/Fcer1g/Cd74/Csf2rb2/Fcgr1/H2-Q4/Plaur/Itgb2/Ccr5/Ptprc/Aqp4/B2m/Tgfbr2/Eng/H2-K1/Cd84/Cxcl10/Csf3r/Ctsl/Adgre5/Ulbp1/Cx3cr1/Itgb1/Anxa5/Lag3/Il21r/Cd40/Cd14/Fcgr4/H2-Ab1/Fcgr3/Itga5/Itga6/Kdr/Tlr2/Ctsb/Il2rg/H2-D1/Sdc1/Lilrb4a/Cd48/Slamf9/H2-Aa/Thbd/Csf2rb/Tcn2/Tlr4/Cd36/H2-Eb1/Cdh5/Fcgr2b/Pdcd1/H2-M3/Pdpn/Ccr1/Cd274/Spn/Antxr2/…	Agap2/Cd4
GO:0098857	membrane microdomain	22/302	2.22664e-06	Cd44/Ctsd/Trem2/Itgam/Tuba1c/Ptprc/Itgb2/Lat2/Cd14/Pdpn/Fcer1g/Selplg/Lyn/Cd36/Tlr2/Btk/Cd48/Plcg2/Hck/Tnfrsf1b	Drd1/Cd4	64/302	1.31147e-16	Itgam/Ctsd/Cd44/Tuba1c/Fcer1g/Btk/Trem2/Anxa2/Lat2/Ehd2/Cavin3/Itgb2/Ptprc/Serpinh1/Tgfbr2/Dysf/Lyn/Itgb1/Hck/Plcg2/Tlr1/Cd14/Tnfrsf1a/Tnfrsf1b/Hmox1/Kdr/Tlr2/Ctsb/S100a10/Lcp2/H2-D1/Ctnna1/Cd48/Fxyd1/Cd36/Tfpi/Emp2/Selplg/Pdpn/Adam17/Myof/Cav1/Hpse/Nos3/Tlr6/Adam3/Plscr2/Plscr1/Entpd1/Tnf/Tnfrsf23/Ahnak/Capn2/Tek/Lamp2/Has2/Cavin1/Pecam1/Orai1	Drd1/Cd4/Kcnd2/Cnr1/Akap5
GO:0045121	membrane raft	22/301	2.22664e-06	Cd44/Ctsd/Trem2/Itgam/Tuba1c/Ptprc/Itgb2/Lat2/Cd14/Pdpn/Fcer1g/Selplg/Lyn/Cd36/Tlr2/Btk/Cd48/Plcg2/Hck/Tnfrsf1b	Drd1/Cd4	63/301	3.57895e-16	Itgam/Ctsd/Cd44/Tuba1c/Fcer1g/Btk/Trem2/Anxa2/Lat2/Ehd2/Cavin3/Itgb2/Ptprc/Serpinh1/Tgfbr2/Lyn/Itgb1/Hck/Plcg2/Tlr1/Cd14/Tnfrsf1a/Tnfrsf1b/Hmox1/Kdr/Tlr2/Ctsb/S100a10/Lcp2/H2-D1/Ctnna1/Cd48/Fxyd1/Cd36/Tfpi/Emp2/Selplg/Pdpn/Adam17/Myof/Cav1/Hpse/Nos3/Tlr6/Adam3/Plscr2/Plscr1/Entpd1/Tnf/Tnfrsf23/Ahnak/Capn2/Tek/Lamp2/Has2/Cavin1/Pecam1/Orai1	Drd1/Cd4/Kcnd2/Cnr1/Akap5
GO:0098802	plasma membrane signaling receptor complex	10/190	0.0227153	Itgax/Itgam/Trf/Apbb1ip/Itgb5/Itgb2/Ptpn6/Lyn/Tlr2	Drd1	38/190	3.96611e-09	Itgax/Trf/Itgam/Csf2rb2/Apbb1ip/Itgb2/Ptpn6/B2m/Tgfbr2/Lyn/Syk/Itgb5/Itgb1/Pmp22/Tlr1/Cd40/Flna/Itga5/Itga6/Tlr2/Emilin1/Csf2rb/Itga7/Ticam2/Osmr/Itgal/Tlr6/Itga1/Chrnb1	Drd1/Drd2/Cnih2/Dlg4/Grin2a/Cacng4/Grik2/Gria3/Gria1
GO:0001726	ruffle	14/156	3.31711e-05	Lcp1/Aif1/Pdpn/Fgd2/S100a6/Tnfrsf12a/Plek/S100a11/Plcg2/Tln1/Rigi/Palld/Psd4/Iqgap1		33/156	1.12673e-08	Lcp1/Anxa2/Tnfrsf12a/S100a11/Iqgap1/S100a6/Aif1/Plek/Itgb1/Rigi/Plcg2/Knstrn/Itga5/Tln1/Psd4/Plekho1/Asap3/Fgr/Nme2/Cdk6/Pdpn/Fgd2/Adam17/Podxl/Palld/Wasf2/Rinl/Eef1a1/Pecam1/Rps3/Rhoa	Ppp1r9b/Psd
GO:0043235	receptor complex	19/408	0.00318246	Itgax/Cd44/Htr2b/Itgam/Csf1r/Trf/Apbb1ip/Itgb5/Itgb2/Cd14/Ptpn6/Cd74/Lyn/Cd36/Tlr2/Plxnb2/Fgfr4/Axl	Drd1	66/408	2.63046e-11	Itgax/Trf/Itgam/Cd44/Cd74/Csf2rb2/Apbb1ip/Itgb2/Csf1r/Ptpn6/B2m/Tgfbr2/Eng/Htr2b/Lyn/Syk/Itgb5/Itgb1/Pmp22/Tlr1/Cd40/Cd14/Tnfrsf1a/Flna/Itga5/Itga6/Kdr/Tlr2/Epha2/Il2rg/Fgfr4/Emilin1/Csf2rb/Tlr4/Cd36/Axl/Notch3/Itga7/Il13ra1/Tie1/Tlr7/Ptprb/Ticam2/Osmr/Itgal/Tlr6/Notch1/Itga1/Gpr84/Il4ra/Flt4/Tek/Plxnb2/Chrnb1	Drd1/Drd2/Gabrg3/Cnih2/Htr1b/Nr3c2/Dlg4/Grin2a/Cacng4/Grik2/Gria3/Gria1
GO:0009898	cytoplasmic side of plasma membrane	10/167	0.0106708	Msn/Ptprc/S100a6/Gna15/Lyn/Hck/Iqgap1	Kcnab1/Ppp3ca/Gng7	31/167	6.87243e-07	Msn/Iqgap1/Fes/S100a6/Ptprc/Lyn/Hck/Gngt2/Litaf/Gna15/Myd88/Racgap1/Socs3/Gng11/Jak3/Ldlrap1/Gng5/Ncf1/Rgs1/Gnai2/Rhoa	Gng7/Ppp1r9b/Kcnab1/Ppp3ca/Cyld/Ryr3/Atp2b1/Ptpn7/Gnal/Akap5
GO:0098562	cytoplasmic side of membrane	12/199	0.00417885	Rasal3/Msn/Ptprc/S100a6/Gna15/Lyn/Gfap/Hck/Iqgap1	Kcnab1/Ppp3ca/Gng7	33/199	2.91392e-06	Msn/Iqgap1/Rasal3/Fes/S100a6/Ptprc/Lyn/Hck/Gngt2/Gfap/Litaf/Gna15/Myd88/Racgap1/Socs3/Gng11/Jak3/Ldlrap1/Gng5/Ncf1/Rgs1/Gnai2/Rhoa	Gng7/Ppp1r9b/Kcnab1/Ppp3ca/Cyld/Ryr3/Atp2b1/Ptpn7/Gnal/Akap5
GO:0031256	leading edge membrane	10/158	0.00771943	Cd44/Dock8/Aif1/Myo1g/Pdpn/Plek/Plcg2/Rigi/Psd4	Hpca	28/158	5.25639e-06	Cd44/Dock8/Aif1/Plek/Adgre5/Itgb1/Rigi/Myo1g/Plcg2/Itga5/Epha2/Psd4/Plekho1/Fgr/Pdpn/Adam17/Eef1a1/Rps3/Rhoa	Hpca/Ppp1r9b/Adora2a/Gabrg3/Psd/Shisa7/Atp2b1/Gria1/Akap5
GO:0032587	ruffle membrane	6/75	0.0204571	Aif1/Pdpn/Plek/Plcg2/Rigi/Psd4		16/75	0.00010872	Aif1/Plek/Itgb1/Rigi/Plcg2/Itga5/Psd4/Plekho1/Fgr/Pdpn/Adam17/Eef1a1/Rps3/Rhoa	Ppp1r9b/Psd
GO:0016323	basolateral plasma membrane	12/277	0.0385139	Cd44/Msn/Pdpn/Slc7a7/Slc6a12/P2ry6/Aqp4/C5ar1/Iqgap1/P2ry2/Slco2b1/Slc43a3		34/277	0.000659447	Cd44/Msn/Anxa2/Iqgap1/Aqp4/Vamp8/Lpo/P2ry6/Itga6/P2ry2/Slc7a7/Slco2b1/Abcc3/C5ar1/Slc14a1/Pdpn/Slc16a3/Cav1/Slc43a3/Tlr9/Entpd1/Slc39a8/Abcc4/Hpgd/Tek/B4galt1/Orai1/Slc13a3/St14	Atp2b1/Dlg4/Pianp/Car11/Akap5
GO:0009925	basal plasma membrane	13/305	0.033841	Cd44/Msn/Trf/Pdpn/Slc7a7/Slc6a12/P2ry6/Aqp4/C5ar1/Iqgap1/P2ry2/Slco2b1/Slc43a3		36/305	0.000880372	Trf/Cd44/Msn/Anxa2/Iqgap1/Aqp4/Vamp8/Lpo/P2ry6/Itga6/P2ry2/Slc7a7/Slco2b1/Abcc3/C5ar1/Slc14a1/Ldlrap1/Pdpn/Slc16a3/Cav1/Slc43a3/Tlr9/Entpd1/Slc39a8/Abcc4/Hpgd/Tek/B4galt1/Orai1/Slc13a3/St14	Atp2b1/Dlg4/Pianp/Car11/Akap5
GO:0002102	podosome	7/30	2.64362e-05	Lcp1/Bin2/Lpxn/Vcam1/Palld/Sh3pxd2b/Tpm4		9/30	0.000468379	Bin2/Tpm4/Lcp1/Adam8/Fermt3/Lpxn/Sh3pxd2b/Vcam1/Palld
GO:0016324	apical plasma membrane	17/400	0.0129518	Aspm/Cd44/Cd9/Birc5/Msn/Bst2/Trf/Pdpn/Cyba/P2ry6/Tcirg1/Dab2/Vcam1/Iqgap1/P2ry2/Slco2b1	Stc1	43/400	0.00150389	Aspm/Trf/Cd44/Cd9/Msn/Dab2/Birc5/Iqgap1/Fn1/Bst2/Cyba/Igfbp2/Tcirg1/P2ry6/Ctsb/P2ry2/Anxa4/Slco2b1/Fxyd1/Emp2/Pdpn/Hvcn1/Adam17/Pdia3/Vcam1/Slc16a3/Nherf1/Cav1/Tlr9/Osmr/Notch1/Podxl/Slc39a8/Abcc4/Tek/Atp1b2/Cyp4f18	Stk26/Cyp4f15/Kcnk2/Atp2b1/Slc9a2/Slc2a13
GO:0031253	cell projection membrane	13/322	0.0458935	Cd44/Aif1/Msn/Pdpn/Plek/Cd36/Plcg2/Rigi/Aqp4/Psd4	Hpca/Drd1/Gpr88	35/322	0.00388824	Cd44/Msn/Aqp4/Aif1/Plek/Itgb1/Rigi/Plcg2/Itga5/Psd4/Plekho1/Cd36/Fgr/Pdpn/Adam17/Nherf1/Podxl/Eef1a1/Atp1b2/B4galt1/Rps3/Rhoa	Drd1/Gpr88/Hpca/Ppp1r9b/Adora2a/Drd2/Gabrg3/Psd/Shisa7/Shank3/Atp2b1/Gria1/Akap5
GO:0030139	endocytic vesicle	16/214	5.781e-05	Mpeg1/Rab7b/Vim/Cybb/Unc93b1/Ccl2/Trf/Kifc1/Capg/H2-K1/Ftl1/Pld4/Tcirg1/Rab32/H2-Q7/Ctss		41/214	3.85603e-09	Mpeg1/Trf/Vim/Rab7b/Ehd2/B2m/Cybb/Ctss/Unc93b1/Ftl1/H2-K1/Csf3r/Dysf/Capg/Vamp8/Syk/Tcirg1/Adam8/Anxa3/Kifc1/Tlr1/Irgm1/Pld4/Slc11a1/Rab32/Ccl2/H2-D1/Tap1/Sphk1/Tapbp/Ehd4/H2-T23/Tlr7/Rab13/Myo1e/Tlr9/Heatr5a/Rinl/H2-Q7/Lamp2	Drd2
GO:0045335	phagocytic vesicle	12/113	3.31711e-05	Mpeg1/Rab7b/Vim/Cybb/Unc93b1/Capg/H2-K1/Pld4/Tcirg1/Rab32/H2-Q7/Ctss		27/113	2.36272e-08	Mpeg1/Vim/Rab7b/B2m/Cybb/Ctss/Unc93b1/H2-K1/Capg/Vamp8/Syk/Tcirg1/Adam8/Anxa3/Tlr1/Irgm1/Pld4/Slc11a1/Rab32/H2-D1/Tap1/Tapbp/H2-T23/Tlr7/Tlr9/H2-Q7/Lamp2
GO:0030670	phagocytic vesicle membrane	4/28	0.0137009	Mpeg1/H2-K1/Tcirg1/H2-Q7		12/28	7.94733e-07	Mpeg1/B2m/H2-K1/Tcirg1/Anxa3/Slc11a1/H2-D1/Tap1/Tapbp/H2-T23/H2-Q7/Lamp2
GO:0001891	phagocytic cup	4/22	0.00647697	Lcp1/Aif1/Bin2/Myo1g		9/22	4.00797e-05	Bin2/Lcp1/Aif1/Myo1g/Tlr4/Ticam2/Pear1/Tnf/Rack1
GO:0031904	endosome lumen	3/11	0.00868554	Ctsd/Cd63/Ctss		4/11	0.0161915	Ctsd/Cd63/Ctss/Pdlim4
GO:0005770	late endosome	13/251	0.00870927	Cst7/Cd68/Rab7b/Grn/Bst2/Trf/Cd63/Lgmn/Cd74/H2-Aa/Tcirg1/Siglec1/Ctss		30/251	0.00204701	Trf/Cd68/Rab7b/Cd74/Lgmn/Grn/Cd63/Anxa2/B2m/Ctss/Bst2/Ctsl/Dysf/Cst7/Vamp8/Tcirg1/Litaf/Irgm1/H2-Ab1/Steap3/Slc11a1/Tpt1/H2-Aa/Siglec1/H2-Eb1/Ticam2/Ifitm2/H2-DMb1/Lamp2/Vamp5
GO:0005765	lysosomal membrane	11/225	0.0241292	Mpeg1/Ctsd/Cd68/Grn/Slc15a3/Laptm5/Cd63/H2-K1/Gfap/H2-Aa/H2-Q7		31/225	0.000178899	Mpeg1/Ctsd/Cd68/Grn/Cd63/Anxa2/Laptm5/B2m/H2-K1/Vamp8/Ifitm3/Gfap/Slc15a3/Litaf/Irgm1/H2-Ab1/Slc11a1/H2-D1/H2-Aa/Tasl/H2-Eb1/Tmbim1/Tpcn2/Ifitm1/Ifitm2/H2-DMb1/Slc39a8/H2-Q7/H2-T22/Lamp2/Cln5
GO:0098852	lytic vacuole membrane	11/225	0.0241292	Mpeg1/Ctsd/Cd68/Grn/Slc15a3/Laptm5/Cd63/H2-K1/Gfap/H2-Aa/H2-Q7		31/225	0.000178899	Mpeg1/Ctsd/Cd68/Grn/Cd63/Anxa2/Laptm5/B2m/H2-K1/Vamp8/Ifitm3/Gfap/Slc15a3/Litaf/Irgm1/H2-Ab1/Slc11a1/H2-D1/H2-Aa/Tasl/H2-Eb1/Tmbim1/Tpcn2/Ifitm1/Ifitm2/H2-DMb1/Slc39a8/H2-Q7/H2-T22/Lamp2/Cln5
GO:0043202	lysosomal lumen	3/21	0.0386636	Gusb/Hexb/Lgmn		8/21	0.000190218	Lgmn/Hexb/Gusb/Naglu/Hpse/Hexa/Man2b2/Lamp2
GO:0005774	vacuolar membrane	13/278	0.0180503	Mpeg1/Ctsd/Cd68/Grn/Slc15a3/Laptm5/Cd63/H2-K1/Irgm2/Gfap/H2-Aa/Tcirg1/H2-Q7		35/278	0.000340299	Mpeg1/Ctsd/Cd68/Grn/Cd63/Anxa2/Laptm5/B2m/Irgm2/H2-K1/Vamp8/Ifitm3/Tcirg1/Gfap/Slc15a3/Litaf/Irgm1/H2-Ab1/Slc11a1/Igtp/H2-D1/H2-Aa/Tasl/Thbd/H2-Eb1/Tmbim1/Tpcn2/Ifitm1/Ifitm2/H2-DMb1/Slc39a8/H2-Q7/H2-T22/Lamp2/Cln5
GO:0045178	basal part of cell	14/328	0.0249935	Cd44/Msn/Trf/Pdpn/Slc7a7/Slc6a12/P2ry6/Prcp/Aqp4/C5ar1/Iqgap1/P2ry2/Slco2b1/Slc43a3		40/328	0.000208821	Trf/Cd44/Msn/Anxa2/Iqgap1/Aqp4/Vamp8/Lpo/P2ry6/Prcp/Itga6/P2ry2/Slc7a7/Slco2b1/Abcc3/C5ar1/Slc14a1/Ldlrap1/Edn1/Pdpn/Slc16a3/Cav1/Slc43a3/Tlr9/Itga1/Entpd1/Slc39a8/Abcc4/Hpgd/Tek/B4galt1/Orai1/Slc13a3/St14	Atp2b1/Dlg4/Pianp/Car11/Otof/Akap5
	ECM
GO:0062023	collagen-containing extracellular matrix	17/383	0.00871438	Lgals1/Lgals3/Ctsd/Tnc/Ctsz/Lgals9/Trf/Loxl1/S100a6/Ctsc/Fgl2/Fcna/S100a11/Timp1/Tgfb1/Plxnb2/Plod1		78/383	3.58846e-19	Lgals1/Trf/Tnc/Ctsd/Lgals3/Anxa2/Ctsz/Tgfb1/S100a13/S100a11/Lgals9/Dcn/Efemp2/Fn1/S100a6/Plod1/Serpinh1/Ctsc/Ctsl/Vwa1/Igfbp7/Itgb1/Anxa5/Pmp22/Adamtsl4/Loxl1/Serpine1/Anxa3/Runx1/Mmrn2/Itga6/Cd151/Ctsb/S100a10/Serpinf1/Hspg2/Tgfbi/Cela1/Anxa4/Vwa5a/Ecm1/Emilin1/Timp1/Bgn/Adamts1/Cstb/Ccdc80/Tgm2/Tnn/Spn/Rpsa/Col3a1/Thbs1/Ccn1/Fgl2/Nid1/Clec14a/Col1a1/Loxl3/Ang/Lama4/Plscr2/Plscr1/Entpd1/Ccn3/Efe…	Nphs1/Impg1/Col25a1/Wnt2
GO:0005875	microtubule associated complex	11/146	0.00127297	Kif20a/Kif18b/Kif2c/Aurkb/Kif20b/Birc5/Kifc1/Kif23/Kif14/Kif4/Kif15		17/146	0.0330706	Kif20a/Kif18b/Kif2c/Kif20b/Birc5/Kif14/Aurkb/Kif4/Cdca8/Kif22/Kif15/Kifc1/Kif23/Aurka/Incenp	Kifc2/Kif27
GO:0005884	actin filament	10/135	0.00271365	Myo1f/Lcp1/Hcls1/Aif1/Rac2/Pstpip1/Hck/Inpp5d/Palld/Tpm4		16/135	0.0342866	Myo1f/Tpm4/Lcp1/Aif1/Hcls1/Inpp5d/Rac2/Hck/Flna/Pdlim4/Wipf1/Palld/Pstpip1/Pdlim5/Tek/Cald1
GO:0005874	microtubule	28/481	4.14613e-06	Prc1/Aspm/Tubb6/Nusap1/Cdk1/Kif20a/Kif18b/Kif2c/Kif11/Ckap2/Gtse1/Tpx2/Aurkb/Tuba1c/Kif20b/Birc5/Kntc1/Kifc1/Cenpe/Plk1/Kif23/Pycard/Casp1/Tubb2b/Kif14/Iqgap1/Kif4/Kif15		42/481	0.0463158	Prc1/Aspm/Tubb6/Kif20a/Tpx2/Cdk1/Nusap1/Kif18b/Tuba1c/Gtse1/Kif2c/Kif11/Kif20b/Ckap2/Plk1/Tubb2b/Birc5/Iqgap1/Kif14/Casp1/Aurkb/Pycard/Kif4/Dysf/Kif22/Cenpe/Kif15/Kifc1/Kntc1/Knstrn/Tpt1/Kif23/Mx2/Aurka/Akna/Pbxip1/Incenp	Kifc2/Cyld/Jakmip1/Hook1/Kif27
GO:0001725	stress fiber	6/89	0.0385139	Lcp1/Fblim1/Cyba/Pstpip1/Palld/Tpm4		14/89	0.00551987	Tpm4/Fblim1/Lcp1/Anxa2/Cyba/Pdlim4/Micall2/Myl12a/Fhod1/Palld/Pstpip1/Cnn2/Pdlim5/Tek
GO:0097517	contractile actin filament bundle	6/89	0.0385139	Lcp1/Fblim1/Cyba/Pstpip1/Palld/Tpm4		14/89	0.00551987	Tpm4/Fblim1/Lcp1/Anxa2/Cyba/Pdlim4/Micall2/Myl12a/Fhod1/Palld/Pstpip1/Cnn2/Pdlim5/Tek
	IMMUNE RESPONSE
GO:0042611	MHC protein complex	4/32	0.0204571	Cd74/H2-K1/H2-Aa/H2-Q7		13/32	6.09142e-07	Cd74/H2-Q4/B2m/H2-K1/H2-Ab1/H2-D1/H2-Aa/H2-Eb1/H2-M3/H2-T23/H2-DMb1/H2-Q7/H2-T22
GO:0008305	integrin complex	5/33	0.00370983	Itgax/Itgam/Itgb5/Itgb2/Lyn		13/33	7.7996e-07	Itgax/Itgam/Itgb2/Lyn/Itgb5/Itgb1/Pmp22/Itga5/Itga6/Emilin1/Itga7/Itgal/Itga1
GO:0061702	canonical inflammasome complex	5/19	0.000319815	Naip6/Naip2/Pycard/Casp1/Nlrp1a		9/19	9.92815e-06	Casp1/Pycard/Gsdmd/Naip2/Naip6/Casp4/Nlrp1b/Naip5/Nlrp3
	CELL DIVISION
GO:0072686	mitotic spindle	22/180	4.7639e-10	Prc1/Aspm/Tubb6/Nusap1/Cdk1/Kif18b/Ckap2l/Ect2/Cd180/Kif11/Ckap2/Tpx2/Aurkb/Dlgap5/Kif20b/Kifc1/Capg/Cenpe/Espl1/Plk1/Kif23/Tubb2b		32/180	9.67456e-07	Prc1/Aspm/Tubb6/Tpx2/Ckap2l/Ect2/Cdk1/Nusap1/Kif18b/Cd180/Kif11/Dlgap5/Kif20b/Ckap2/Espl1/Plk1/Tubb2b/Aurkb/Capg/Kif22/Cenpe/Kifc1/Knstrn/Cdc6/Racgap1/Kif23/Aurka/Rps3/Wdr62	Kifc2/Ptpn7/Git1
GO:0000940	outer kinetochore	9/23	1.56578e-08	Cenpf/Ccnb1/Bub1/Knl1/Ndc80/Spc25/Nuf2/Cenpe/Plk1		11/23	7.7996e-07	Cenpf/Ccnb1/Bub1/Ndc80/Knl1/Plk1/Nuf2/Spc25/Cenpe/Pmf1/Spc24
GO:0005819	spindle	31/363	4.7639e-10	Cenpf/Prc1/Aspm/Ccnb1/Tubb6/Nusap1/Cdk1/Kif20a/Kif18b/Ckap2l/Ect2/Cd180/Kif2c/Kif11/Ckap2/Tpx2/Aurkb/Dlgap5/Kif20b/Birc5/Kntc1/Kifc1/Capg/Cenpe/Espl1/Hmmr/Plk1/Kif23/Tubb2b/Sgo1/Kif14		51/363	6.25506e-07	Prc1/Cenpf/Aspm/Ccnb1/Tubb6/Kif20a/Tpx2/Ckap2l/Ect2/Cdk1/Nusap1/Kif18b/Cd180/Kif2c/Kif11/Dlgap5/Kif20b/Ckap2/Espl1/Plk1/Tubb2b/Birc5/Kif14/Aurkb/Capg/Cdca8/Hmmr/Kif22/Cenpe/Kifc1/Kntc1/Sgo1/Haspin/Knstrn/Pmf1/Cdc6/Tpt1/Racgap1/Kif23/Myc/Aurka/Rps6ka1/Nedd1/Incenp/Rps3/Wdr62	Kifc2/Cyld/Ptpn7/Git1/Camk2b
GO:0000776	kinetochore	18/171	2.15069e-07	Cenpf/Ccnb1/Bub1/Ercc6l/Kif2c/Aurkb/Knl1/Cenpi/Ndc80/Birc5/Spc25/Nuf2/Kntc1/Cenpe/Plk1/Cdc20/Cdt1/Sgo1		26/171	0.000158252	Cenpf/Ccnb1/Bub1/Ercc6l/Kif2c/Ndc80/Knl1/Plk1/Birc5/Aurkb/Cdc20/Nuf2/Spc25/Ttk/Cenpe/Kntc1/Cenpi/Sgo1/Knstrn/Pmf1/Cdt1/Sgo2a/Aurka/Spc24/Cenpn/Incenp
GO:1990023	mitotic spindle midzone	5/15	9.58829e-05	Prc1/Kif18b/Aurkb/Kif20b/Cenpe		5/15	0.00855228	Prc1/Kif18b/Kif20b/Aurkb/Cenpe
GO:0000922	spindle pole	12/148	0.000349869	Cenpf/Aspm/Ccnb1/Kif11/Tpx2/Aurkb/Dlgap5/Kif20b/Kntc1/Kifc1/Plk1/Sgo1		19/148	0.00900024	Cenpf/Aspm/Ccnb1/Tpx2/Kif11/Dlgap5/Kif20b/Plk1/Aurkb/Kifc1/Kntc1/Sgo1/Pmf1/Cdc6/Tpt1/Aurka/Nedd1/Wdr62	Git1
GO:0045171	intercellular bridge	13/95	1.05294e-06	Prc1/Tubb6/Flnc/Kif20a/Klk6/Tpx2/Kif20b/Cep55/Cenpe/Nupr1/Kif23/Cyth4/Tubb2b		18/95	0.000160681	Prc1/Klk6/Tubb6/Flnc/Kif20a/Tpx2/Kif20b/Ehd2/Tubb2b/Cdca8/Cenpe/Cyth4/Nupr1/Cdc6/Kif23/Cep55/Parp3/Rbm44
GO:0090543	Flemming body	4/21	0.00567755	Cep55/Capg/Kif23/Kif14		6/21	0.00737983	Kif14/Capg/Kif23/Cep55	Agap2/Celf2
GO:0030496	midbody	18/171	2.15069e-07	Cenpf/Prc1/Aspm/Cdk1/Kif20a/Ect2/Aurkb/Kif20b/Cep55/Birc5/Bcl3/Capg/Cenpe/Plk1/Kif23/Kif14/Iqgap1/Kif4		30/171	2.91392e-06	Prc1/Cenpf/Aspm/Kif20a/Ect2/Cdk1/Kif20b/Anxa2/Plk1/Birc5/Iqgap1/Kif14/Aurkb/Kif4/Capg/Cdca8/Vamp8/Cenpe/Racgap1/Kif23/Bcl3/Cep55/Ralb/Clic4/Rack1/Incenp/Gnai2	Agap2/Celf2/Cyld
GO:0051233	spindle midzone	7/39	0.000112561	Prc1/Kif18b/Aurkb/Kif20b/Cenpe/Plk1/Kif14		13/39	5.12081e-06	Prc1/Kif18b/Kif20b/Plk1/Kif14/Aurkb/Cdca8/Cenpe/Cdc6/Racgap1/Aurka/Incenp	Camk2b
GO:0005871	kinesin complex	8/48	5.3844e-05	Kif20a/Kif18b/Kif2c/Kif20b/Kifc1/Kif23/Kif14/Kif15		11/48	0.000923094	Kif20a/Kif18b/Kif2c/Kif20b/Kif14/Kif22/Kif15/Kifc1/Kif23	Kifc2/Kif27
GO:0098687	chromosomal region	22/368	4.25332e-05	Mki67/Top2a/Cenpf/Ccnb1/Bub1/Ercc6l/Kif2c/Aurkb/Knl1/Cenpi/Ndc80/Birc5/Ncapg/Spc25/Nuf2/Kntc1/Cenpe/Mis18bp1/Plk1/Cdc20/Cdt1/Sgo1		40/368	0.0018656	Mki67/Cenpf/Top2a/Ccnb1/Bub1/Ercc6l/Kif2c/Ncapg/Ndc80/Knl1/Plk1/Birc5/Mis18bp1/Aurkb/Cdc20/Nuf2/Spc25/Esco2/Ttk/Cenpa/Cdca8/Cenpe/Tep1/Kntc1/Cenpi/Sgo1/Knstrn/Pmf1/Ikzf1/Smc4/Cdt1/Rad51/Sgo2a/Thoc6/Dscc1/Aurka/Chek2/Spc24/Cenpn/Incenp
GO:0000793	condensed chromosome	22/295	1.76543e-06	Mki67/Top2a/Cenpf/Ccnb1/Bub1/Ercc6l/Kif2c/Aurkb/Knl1/Cenpi/Ndc80/Birc5/Ncapg/Spc25/Nuf2/Kntc1/Cenpe/Plk1/Brca1/Cdc20/Cdt1/Sgo1		39/295	5.59767e-05	Mki67/Cenpf/Top2a/Ccnb1/Bub1/Ercc6l/Kif2c/Ncapg/Ndc80/Knl1/Plk1/Birc5/Aurkb/Cdc20/Nuf2/Spc25/Ttk/Cenpa/Cenpe/Hmgb2/Kntc1/Cenpi/Sgo1/Knstrn/Pmf1/Smc4/Ncapg2/Ncaph/Cdt1/Rad51/Sgo2a/Add3/Aurka/Brca1/Xlr/Spc24/Tex11/Cenpn/Incenp
GO:0000775	chromosome, centromeric region	22/264	2.97038e-07	Mki67/Top2a/Cenpf/Ccnb1/Bub1/Ercc6l/Kif2c/Aurkb/Knl1/Cenpi/Ndc80/Birc5/Ncapg/Spc25/Nuf2/Kntc1/Cenpe/Mis18bp1/Plk1/Cdc20/Cdt1/Sgo1		36/264	6.09988e-05	Mki67/Cenpf/Top2a/Ccnb1/Bub1/Ercc6l/Kif2c/Ncapg/Ndc80/Knl1/Plk1/Birc5/Mis18bp1/Aurkb/Cdc20/Nuf2/Spc25/Esco2/Ttk/Cenpa/Cdca8/Cenpe/Kntc1/Cenpi/Sgo1/Knstrn/Pmf1/Ikzf1/Smc4/Cdt1/Sgo2a/Dscc1/Aurka/Spc24/Cenpn/Incenp
GO:0000779	condensed chromosome, centromeric region	19/182	1.28104e-07	Cenpf/Ccnb1/Bub1/Ercc6l/Kif2c/Aurkb/Knl1/Cenpi/Ndc80/Birc5/Ncapg/Spc25/Nuf2/Kntc1/Cenpe/Plk1/Cdc20/Cdt1/Sgo1		28/182	6.81513e-05	Cenpf/Ccnb1/Bub1/Ercc6l/Kif2c/Ncapg/Ndc80/Knl1/Plk1/Birc5/Aurkb/Cdc20/Nuf2/Spc25/Ttk/Cenpa/Cenpe/Kntc1/Cenpi/Sgo1/Knstrn/Pmf1/Cdt1/Sgo2a/Aurka/Spc24/Cenpn/Incenp
GO:0030055	cell-substrate junction	13/187	0.000730611	Lcp1/Msn/Itgb5/Ptprc/Itgb2/Fblim1/Cyba/Tes/Lpxn/Hck/Tln1/Palld/Iqgap1		32/187	2.22927e-06	Msn/Fblim1/Lcp1/Iqgap1/Itgb2/Fes/Ptprc/Cyba/Itgb5/Itgb1/Hck/Parvg/Itga5/Itga6/Tln1/Epha2/Tes/Fermt3/Lpxn/Asap3/Rsu1/Adam17/Vasp/Itga7/Cav1/Itga1/Palld/Capn2	Nphs1/Actn2/Flrt3/Git1
GO:0005925	focal adhesion	13/173	0.000349869	Lcp1/Msn/Itgb5/Ptprc/Itgb2/Fblim1/Cyba/Tes/Lpxn/Hck/Tln1/Palld/Iqgap1		29/173	9.92815e-06	Msn/Fblim1/Lcp1/Iqgap1/Itgb2/Fes/Ptprc/Cyba/Itgb5/Itgb1/Hck/Parvg/Itga5/Tln1/Epha2/Tes/Lpxn/Asap3/Rsu1/Adam17/Vasp/Cav1/Itga1/Palld/Capn2	Nphs1/Actn2/Flrt3/Git1
GO:0098637	protein complex involved in cell-matrix adhesion	3/14	0.0153108	Plau/Tnc/Plaur		7/14	9.20359e-05	Plau/Tnc/Plaur/Emilin1/Tnn/Nid1/Vtn
GO:0098636	protein complex involved in cell adhesion	9/57	2.64362e-05	Itgax/Lgals1/Plau/Tnc/Itgam/Itgb5/Itgb2/Lyn/Plaur		20/57	3.96611e-09	Lgals1/Itgax/Itgam/Plau/Tnc/Plaur/Itgb2/Lyn/Itgb5/Itgb1/Pmp22/Itga5/Itga6/Emilin1/Tnn/Itga7/Nid1/Itgal/Itga1/Vtn
	BRAIN
GO:0097386	glial cell projection	5/45	0.0122686	Lgals3/Lcp1/Aif1/Gfap/Aqp4		11/45	0.00054842	Lgals3/Lcp1/Aqp4/Aif1/Itgb1/Gfap/Gjb2/Atp1b2	Grm5/Kcnk2/Slc2a13
GO:0044327	dendritic spine head	4/15	0.00164438		Hpca/Ppp1r1b/Drd1/Nrgn	5/15	0.00855228		Drd1/Hpca/Ppp1r9b/Ppp1r1b/Nrgn
	MOLECULAR COMPLEXES
GO:0043020	NADPH oxidase complex	4/12	0.000716052	Cybb/Ncf4/Cyba/Ncf2		5/12	0.00293729	Cybb/Cyba/Ncf2/Ncf4/Ncf1
GO:0000307	cyclin-dependent protein kinase holoenzyme complex	6/56	0.00604852	Ccnb1/Cdk1/Ccnd1/Ccna2/Ccnb2/Cks2		10/56	0.0100248	Ccnb1/Cdk1/Ccnb2/Ccnd1/Cks2/Ccna2/Cdk6/Pcna/Ccnd3	Cdk5r1

## Sheet: Sheet2
Cort-/- Specific
ID	Description	Frecuency	p.adjust	genesUP	genesDOWN
	NEURONAL COMMUNICATION
GO:0043197	dendritic spine	39/207	1.12673e-08	Cnn3/Itgb1/Pdlim4/Fcgr2b/Cyfip1/Cryab/Cald1/Rhoa	Drd1/Hpca/Ppp1r9b/Ppp1r1b/Drd2/Lzts3/Strn/Ppp3ca/Sez6/Neurl1a/Psd/Dlgap3/Grm5/Shisa7/Shank3/Kcnd2/Camk2a/Cnih2/Atp2b1/Nrgn/Sipa1l1/Dlg4/Grin2a/Gria3/Cdk5r1/Gria1/Akap5/Prkar2b/Itpka/Ppp1r2/Calb1
GO:0044309	neuron spine	39/213	2.31249e-08	Cnn3/Itgb1/Pdlim4/Fcgr2b/Cyfip1/Cryab/Cald1/Rhoa	Drd1/Hpca/Ppp1r9b/Ppp1r1b/Drd2/Lzts3/Strn/Ppp3ca/Sez6/Neurl1a/Psd/Dlgap3/Grm5/Shisa7/Shank3/Kcnd2/Camk2a/Cnih2/Atp2b1/Nrgn/Sipa1l1/Dlg4/Grin2a/Gria3/Cdk5r1/Gria1/Akap5/Prkar2b/Itpka/Ppp1r2/Calb1
GO:0098984	neuron to neuron synapse	56/445	3.692e-06	Grn/Fabp5/Itgb1/Hspb1/Rplp0/Add3/Aurka/Rpl12/Stat3/Cast/Slc16a3/Rpl23/Pdlim5/Kpna2/Atp1b2/Rps3/Rps18	Rgs9/Ppp1r9b/Adora2a/Adra2c/Lzts3/Penk/Camk2n1/Neurl1a/Actn2/Sh2d5/Bcr/Ppp3r1/Psd/Flrt3/Dgkb/Dlgap3/Grm5/Shisa7/Shank3/Camk2a/Cnih2/Grid1/Nr3c2/Sipa1l1/Dlg4/Dcc/Grin2a/Itpr1/Cacng4/Grik2/Gria3/Camk2b/Cdk5r1/Gria1/Akap5/Efnb2/Neto1/Adam22/Calb1
GO:0032279	asymmetric synapse	52/405	5.12081e-06	Grn/Fabp5/Itgb1/Hspb1/Rplp0/Add3/Aurka/Rpl12/Stat3/Cast/Slc16a3/Rpl23/Pdlim5/Kpna2/Rps3/Rps18	Rgs9/Ppp1r9b/Adora2a/Adra2c/Lzts3/Camk2n1/Neurl1a/Actn2/Sh2d5/Bcr/Psd/Flrt3/Dgkb/Dlgap3/Grm5/Shisa7/Shank3/Camk2a/Cnih2/Grid1/Nr3c2/Sipa1l1/Dlg4/Dcc/Grin2a/Itpr1/Cacng4/Grik2/Gria3/Camk2b/Cdk5r1/Gria1/Akap5/Efnb2/Neto1/Adam22
GO:0014069	postsynaptic density	49/382	9.92815e-06	Fabp5/Hspb1/Rplp0/Add3/Aurka/Rpl12/Stat3/Cast/Slc16a3/Rpl23/Pdlim5/Kpna2/Rps3/Rps18	Rgs9/Ppp1r9b/Adra2c/Lzts3/Camk2n1/Neurl1a/Actn2/Sh2d5/Bcr/Psd/Flrt3/Dgkb/Dlgap3/Grm5/Shisa7/Shank3/Camk2a/Cnih2/Grid1/Nr3c2/Sipa1l1/Dlg4/Dcc/Grin2a/Itpr1/Cacng4/Grik2/Gria3/Camk2b/Cdk5r1/Gria1/Akap5/Efnb2/Neto1/Adam22
GO:0099572	postsynaptic specialization	53/433	1.42955e-05	Fabp5/Lyn/Hspb1/Rplp0/Add3/Aurka/Rpl12/Stat3/Cast/Slc16a3/Rpl23/Srgn/Pdlim5/Kpna2/Chrnb1/Rps3/Rps18	Rgs9/Ppp1r9b/Adra2c/Lzts3/Camk2n1/Neurl1a/Actn2/Sh2d5/Bcr/Psd/Flrt3/Dgkb/Dlgap3/Grm5/Shisa7/Shank3/Kcnd2/Camk2a/Cnih2/Grid1/Nr3c2/Sipa1l1/Dlg4/Dcc/Grin2a/Itpr1/Cacng4/Grik2/Gria3/Camk2b/Cdk5r1/Gria1/Akap5/Efnb2/Neto1/Adam22
GO:0098839	postsynaptic density membrane	19/114	0.000506328	Hspb1/Slc16a3	Rgs9/Adra2c/Actn2/Dgkb/Grm5/Cnih2/Grid1/Dlg4/Dcc/Grin2a/Cacng4/Grik2/Gria3/Gria1/Efnb2/Neto1/Adam22
GO:0099634	postsynaptic specialization membrane	22/153	0.00114202	Hspb1/Slc16a3/Chrnb1	Rgs9/Adra2c/Actn2/Dgkb/Grm5/Shisa7/Kcnd2/Cnih2/Grid1/Dlg4/Dcc/Grin2a/Cacng4/Grik2/Gria3/Gria1/Efnb2/Neto1/Adam22
GO:0060076	excitatory synapse	16/99	0.0020085	Grn/Itgb1/Pfn1/Cyfip1/Slc16a3/Palld	Ppp3r1/Shisa7/Shank3/Dlg4/Grin2a/Gria3/Git1/Gria1/Akap5/Neto1
GO:0097449	astrocyte projection	7/23	0.00207805	Aqp4/Gfap/Gjb2/Atp1b2	Grm5/Kcnk2/Slc2a13
GO:0097450	astrocyte end-foot	4/10	0.011345	Aqp4/Gfap/Atp1b2	Slc2a13
GO:0045211	postsynaptic membrane	36/352	0.00879599	Itgb1/Pdlim4/Itga5/Hspb1/Slc16a3/Chrnb1	Drd1/Ddn/Rgs9/Adora2a/Adra2c/Drd2/Strn/Gabrg3/Actn2/Flrt3/Dgkb/Grm5/Shisa7/Shank3/Kcnd2/Cnih2/Gpr158/Grid1/Cacna1e/Nrgn/Dlg4/Dcc/Grin2a/Cacng4/Grik2/Gria3/Gria1/Efnb2/Neto1/Adam22
GO:0099091	postsynaptic specialization, intracellular component	8/52	0.0492974	Lyn/Srgn	Actn2/Bcr/Psd/Shank3/Nr3c2/Akap5
GO:0043204	perikaryon	22/150	0.000888938	Csf1r/Aif1/Ctsl/Anxa5/Naip2/Naip6/Hspb1/Ccl2/Naip5/Itga1/Cryab	Hpca/Kcnab1/Drd2/Penk/Pde10a/Ncdn/Neurl1a/Cacna1e/Grik2/Gria3/Camk2b
GO:0043198	dendritic shaft	10/70	0.0396449	Flna	Drd1/Sez6/Grm5/Cnih2/Jph4/Gria3/Gria1/Akap5/Prkar2b
	SPECIALIZED MEMBRANES
GO:0005604	basement membrane	28/112	5.2475e-09	Trf/Tnc/Anxa2/Efemp2/Fn1/Vwa1/Itgb1/Pmp22/Loxl1/Runx1/Mmrn2/Itga6/Cd151/Serpinf1/Hspg2/Tgfbi/Timp1/Adamts1/Ccdc80/Spn/Rpsa/Nid1/Ang/Lama4/Entpd1/Efemp1/Vtn	Nphs1
GO:0044853	plasma membrane raft	24/133	2.17122e-05	Itgam/Trem2/Ehd2/Cavin3/Itgb2/Tgfbr2/Hck/Hmox1/Ctsb/Lcp2/Ctnna1/Fxyd1/Cd36/Tfpi/Selplg/Myof/Cav1/Nos3/Entpd1/Has2/Cavin1/Orai1	Drd1/Kcnd2
GO:0010008	endosome membrane	38/322	0.000613008	Ctsd/Cd68/Cd63/Anxa2/Ehd2/B2m/H2-K1/Vamp8/Ifitm3/Slc15a3/Litaf/H2-Ab1/Steap3/Slc11a1/H2-D1/Snx20/H2-Aa/Tasl/Ncf4/Tlr4/H2-Eb1/Tmbim1/Tpcn2/Sphk1/Cd274/Ehd4/Ticam2/Ifitm2/H2-DMb1/Notch1/Shc1/H2-Q7/H2-T22/Lamp2	Ncdn/Slc35d3/Gria1/Scamp1
GO:0005769	early endosome	42/351	0.000208821	Trf/Cd22/Anxa2/Ehd2/Ctss/Samd9l/H2-K1/Dysf/Vamp8/Neurl3/Ifitm3/Litaf/H2-Ab1/Pld4/Pdlim4/Kdr/P2ry2/Rab32/Rab29/Dtx3l/H2-D1/Snx20/Siglec1/Ldlrap1/H2-M3/Sphk1/Fgd2/Cd274/Ehd4/Vcam1/Ifitm1/Ticam2/Ifitm2/Havcr2/Wasf2/H2-Q7/H2-T22/Tlr3	Rap1gap/Wipf3/Slc35d3/Gria1
GO:0030027	lamellipodium	22/181	0.00855228	Cd44/Aif1/Casp8/Dysf/Rac2/Myo1g/Abi3/Pdlim4/Epha2/Ctnna1/Nme2/Pdpn/Vasp/Cyfip1/Rab13/Podxl/Pear1/Palld/Wasf2/P4hb/Rhoa	Ppp1r9b
GO:0030175	filopodium	14/97	0.011345	Msn/Lcp1/Itgb1/Myo1g/Itga6/Pdpn/Vasp/Vcam1/Cyfip1/Podxl/Palld	Ppp1r9b/Actn2/Akap5
GO:0005775	vacuolar lumen	9/25	0.000111582	Lgmn/Hexb/Gusb/Naglu/Hpse/Hexa/Man2b2/Lamp2/Cln5
GO:0005901	caveola	17/98	0.000690321	Ehd2/Cavin3/Tgfbr2/Hck/Hmox1/Ctsb/Ctnna1/Fxyd1/Cd36/Tfpi/Myof/Cav1/Nos3/Entpd1/Cavin1	Drd1/Kcnd2
GO:0043230	extracellular organelle	19/127	0.00173643	Clic1/Cd9/Gbp3/Cd63/Anxa2/Gbp2/Gbp9/Fn1/Gbp6/Gbp7/Iigp1/Serpine1/Cd274/Cd86/Naglu/Podxl/Ahnak/Lamp2/Has2
GO:0065010	extracellular membrane-bounded organelle	19/127	0.00173643	Clic1/Cd9/Gbp3/Cd63/Anxa2/Gbp2/Gbp9/Fn1/Gbp6/Gbp7/Iigp1/Serpine1/Cd274/Cd86/Naglu/Podxl/Ahnak/Lamp2/Has2
GO:0031902	late endosome membrane	13/92	0.01794	Cd68/Cd63/Anxa2/B2m/Vamp8/Litaf/H2-Ab1/Slc11a1/H2-Aa/H2-Eb1/Ifitm2/H2-DMb1/Lamp2
GO:0031234	extrinsic component of cytoplasmic side of plasma membrane	9/51	0.016435	Gngt2/Gna15/Myd88/Gng11/Jak3/Gng5/Gnai2	Gng7/Gnal
GO:0005767	secondary lysosome	5/20	0.0280762	Mpeg1/Ftl1/Adam8/Irgm1/Lamp2
GO:0030141	secretory granule	44/418	0.00189803	Klk6/Hexb/Knl1/Tgfb1/Ctsh/Klk9/Pla2g4a/Ctsl/Vamp8/Itgb1/Ncf2/Tcirg1/Loxl1/Adam8/Serpine1/Anxa3/Slc11a1/Klk8/Ctnna1/Lyz2/Tmed10/Edn1/Pdia3/Thbs1/Rab13/Cav1/Col1a1/Hexa/Notch1/Itga1/Selp/Tnf/Abcc4/Srgn/Abcc9/Lamp2/Vwf/Orai1/Gnai2	Drd2/Penk/Itpr1/Gm14569/Scamp1
GO:1990462	omegasome	5/11	0.00194025	Trim30a/Trim30d/Trim12c/Trim12a/Trim30c
GO:0032009	early phagosome	4/14	0.0355352	Unc93b1/Syk/Tlr7/Tlr9
GO:0036019	endolysosome	4/14	0.0355352	Mpeg1/Tasl/Tpcn2/Tlr9
GO:0030667	secretory granule membrane	11/82	0.0441083	Vamp8/Tcirg1/Adam8/Slc11a1/Tmed10/Cav1/Selp/Abcc4/Lamp2	Itpr1/Scamp1
GO:0030666	endocytic vesicle membrane	13/51	9.89047e-05	Mpeg1/B2m/H2-K1/Csf3r/Tcirg1/Anxa3/Slc11a1/H2-D1/Tap1/Tapbp/H2-T23/H2-Q7/Lamp2
GO:0042824	MHC class I peptide loading complex	9/15	9.72544e-07	H2-Q4/B2m/H2-K1/H2-D1/Tap1/Tapbp/Pdia3/Tap2/H2-Q7
GO:0042613	MHC class II protein complex	6/11	0.00018949	Cd74/B2m/H2-Ab1/H2-Aa/H2-Eb1/H2-DMb1
GO:0032398	MHC class Ib protein complex	7/20	0.000944143	H2-Q4/H2-K1/H2-D1/H2-M3/H2-T23/H2-Q7/H2-T22
GO:0042612	MHC class I protein complex	7/21	0.00126677	H2-Q4/B2m/H2-K1/H2-D1/H2-T23/H2-Q7/H2-T22
GO:0001772	immunological synapse	8/46	0.0281384	Lgals3/Rhoh/Cd37/Cd53/H2-Eb1/Itgal/Havcr2	Atp2b1
	DNA & CELL DIVISION
GO:0000228	nuclear chromosome	29/237	0.00185947	Top2a/Ncapg/Mcm6/Plk1/Birc5/Spidr/Fignl1/Mcm3/Hmga2/Gins2/Eme1/Smc4/Mcm5/Ncapg2/Ncaph/Rad51/Mcm2/Add3/Gins1/Pcna/Brca1/Pole/Timeless/Mcm10/Mcm7/Xlr/Tex11/Pola1/Incenp
GO:0032153	cell division site	9/62	0.0489083	Ect2/Rhoc/Racgap1/Mastl/Spn/Septin10/Pstpip1/Rhoa	Psd
GO:0034451	centriolar satellite	15/119	0.0267814	Plk1/Dysf/Cyth4/Frmd8/Knstrn/Pik3r5/Tap1/Nek6/Myof/Cd86/Nlrc3/Podxl/Il4ra/Tek/Wdr62
GO:0032154	cleavage furrow	8/40	0.0127378	Ect2/Rhoc/Racgap1/Mastl/Spn/Pstpip1/Rhoa	Psd
	MOLECULAR COMPLEXES
GO:1904090	peptidase inhibitor complex	6/19	0.00428446	Plau/Casp1/Serpine1/Ctsb/Klk8/Vtn
GO:1905286	serine-type peptidase complex	4/10	0.011345	Plau/Plaur/Thbd/Cfh
GO:1905360	GTPase complex	7/41	0.0453612	Gngt2/Gna15/Gng11/Gng5/Gnai2	Gng7/Gnal
GO:0034362	low-density lipoprotein particle	4/15	0.0451175	Msr1/Apoc2l/Apoc2/Apobr
	ECM
GO:0005581	collagen trimer	11/79	0.03487	Msr1/C1qb/Dcn/C1qc/C1qa/Emilin1/Col3a1/Col1a1/C1qtnf1/Gldn	Col25a1
GO:0042641	actomyosin	14/98	0.0123184	Tpm4/Fblim1/Lcp1/Anxa2/Cyba/Pdlim4/Micall2/Myl12a/Fhod1/Palld/Pstpip1/Cnn2/Pdlim5/Tek
GO:0030018	Z disc	16/132	0.0288626	Des/Anxa5/Bag3/Flna/Pdlim4/Hspb1/Myl12a/Ahnak2/Palld/Pdlim5/Cryab	Ppp3ca/Actn2/Scn3b/Ryr3/Ppp3cb
GO:0005912	adherens junction	17/154	0.0492974	Msn/Cdca3/Tgm1/Lyn/Itgb1/Pdlim4/Itga6/Tln1/Ctnna1/Cdh5/Myo1e/Notch1/Niban2/Pdlim5/Esam	Pkp2/Ccdc85c
GO:0070160	tight junction	16/142	0.0492974	Ect2/F11r/Ccnd1/Rigi/Pmp22/Epha2/Cldn5/Micall2/Cdh5/Vasp/Tjp2/Rab13/Esam	Strn/Ccdc85c/Cntnap1
GO:0030864	cortical actin cytoskeleton	11/84	0.0492974	Myo1f/Iqgap1/Hcls1/Cldn5/Myo1e/Pstpip1/Eef1a1/Cald1	Ppp1r9b/Actn2/Calb1
GO:0042383	sarcolemma	25/171	0.000379718	Flnc/Msn/Anxa2/Aqp4/Des/Dysf/Itgb1/Anxa5/Ctsb/Fxyd1/Bgn/Cd36/Plcb3/Itga7/Vcam1/Cav1/Nos3/Ahnak/Abcc9	Adcy5/Ppp3r1/Kcnd2/Ryr3/Cacng4/Ppp3cb
GO:0030863	cortical cytoskeleton	15/118	0.0249715	Myo1f/Tpm4/Iqgap1/Hcls1/Inpp5d/Flna/Cldn5/Myo1e/Pstpip1/Eef1a1/Cald1	Ppp1r9b/Actn2/Dlg4/Calb1
GO:0032432	actin filament bundle	17/99	0.000774586	Tpm4/Fblim1/Lcp1/Anxa2/Cyba/Flna/Pdlim4/Micall2/Myl12a/Fhod1/Palld/Rflna/Pstpip1/Cnn2/Pdlim5/Cryab/Tek
	INTRACELLULAR ORGANELLES
GO:0000139	Golgi membrane	29/278	0.0161915	Gbp5/Gbp2/Glipr2/Pycard/Irgm2/H2-K1/Pla2g4a/Irgm1/Tnfrsf1a/Igtp/Traf3ip3/H2-D1/B3gnt5/Sting1/Tmed10/Tapbp/Nlrp3/Mymk/Cav1/Notch1/Creb3l1/Mfng/Srgn/H2-Q7/H2-T22/Rhbdf1	Stk26/B3gat1/Casd1
GO:0033106	cis-Golgi network membrane	5/23	0.045368	H2-K1/H2-D1/H2-M3/H2-Q7/H2-T22
GO:0098553	lumenal side of endoplasmic reticulum membrane	4/13	0.0288626	H2-K1/H2-D1/H2-T23/H2-Q7
GO:0005840	ribosome	29/269	0.0106617	Oas1a/Mrps6/Oas1b/Rps27l/Rplp0/Oas1g/Rpsa/Rpl12/Rpl23a/Rpl18/Rplp2/Rps2/Rpl23/Rpl32/Rpl19/Rps6/Rps12/Rpl27a/Rps24/Eef1a1/Rps11/Rack1/Rpl35/Rps20/Rpl11/Rps9/Rps3/Rps26/Rps18
GO:0044391	ribosomal subunit	25/215	0.00818722	Mrps6/Rps27l/Rplp0/Rpsa/Rpl12/Rpl23a/Rpl18/Rplp2/Rps2/Rpl23/Rpl32/Rpl19/Rps6/Rps12/Rpl27a/Rps24/Rps11/Rack1/Rpl35/Rps20/Rpl11/Rps9/Rps3/Rps26/Rps18

## Sheet: Sheet3
Cort+/+ Specific
ID	Description	Frecuency	p.adjust	genesUP	genesDOWN
	CELL DIVISON & CYTOESKELETON
GO:0005876	spindle microtubule	8/78	0.00129622	Cdk1/Kif18b/Kif11/Aurkb/Birc5/Kntc1/Cenpe/Plk1
GO:0070938	contractile ring	3/14	0.0153108	Prc1/Kif20b/Pstpip1
GO:0031616	spindle pole centrosome	3/20	0.0365006	Aurkb/Dlgap5/Kifc1
GO:0097431	mitotic spindle pole	4/40	0.0385139	Aspm/Aurkb/Kif20b/Plk1
	MOLECULAR COMPLEXES
GO:1902554	Ser/Thr protein kinase complex	7/121	0.0446279	Ccnb1/Cdk1/Ccnd1/Ccna2/Ccnb2/Cks2/Pycard
