# Supplementary material for: Lack of cortistatin drives neuroimmune and vascular dysfunction in brain ischemia
Source: J Biomed Sci. 2026 Jun 20;33:65. doi: 10.1186/s12929-026-01271-w (PMC13282875; doi:10.1186/s12929-026-01271-w)
Supplement: Supplementary file 10 — Supplementary Material 10 [file 12929_2026_1271_MOESM10_ESM.xlsx]

## Sheet: Sheet1
Common
ID	Description	Frecuency (Cort+/+)	p.adjust (Cort+/+)	genesUP (Cort+/+)	genesDOWN (Cort+/+)	Frecuency (Cort-/-)	p.adjust (Cort-/-)	genesUP (Cort-/-)	genesDOWN (Cort-/-)
	IMMUNE RESPONSE
GO:0140375	immune receptor activity	15/134	2.76679e-06	Cd44/Il21r/C3ar1/Gpr35/Ccr5/Lilrb4b/Cx3cr1/Fcgr1/Cd74/Fcer1g/Lilrb4a/Fcgr4/C5ar1/Ctsh	Cd4	33/134	5.74126e-10	Cd44/Fcer1g/Cd74/Csf2rb2/Fcgr1/Ctsh/Ccr5/Gpr35/Csf3r/Cx3cr1/Lilrb4b/C3ar1/Il21r/Fcgr4/Il10rb/Fcgr3/Cmklr1/Il2rg/Il1rl2/Lilrb4a/C5ar1/Csf2rb/H2-Eb1/Fcgr2b/Ifnar2/Ccr1/Il13ra1/Pirb/Osmr/Il17ra/Lilra5/Il4ra	Cd4
GO:0005126	cytokine receptor binding	21/264	2.76679e-06	Nes/Cxcl16/Clcf1/Ccl4/Ccl3/Cd44/Ccl12/Ccl2/Cxcl10/Casp8/Il1rn/Ptpn6/Cx3cr1/Ccl9/Lyn/Osm/Stat1/Tgfb1/Pycard/Ccl7/Ccl6	Cd4	46/264	1.26767e-08	Nes/Clcf1/Cxcl16/Cd44/Tgfb1/Ccl4/Ccl12/Ccl3/Ccl9/Pycard/Ptpn6/Ccl11/Tgfbr2/Stat1/Eng/Casp8/Cxcl10/Tnfsf10/Lyn/Syk/Cx3cr1/Il33/Il1rn/Ccl6/Irak4/Ccl2/Myd88/Erap1/Ecm1/Jak3/Cdh5/Tmbim1/Cd300lf/Adam17/Stat3/Ticam2/Tlr9/Osmr/Ccl5/Tnf/Shc1/Cxcl9/Osm/Il11/Ccl7/Csf1
GO:0042287	MHC protein binding	5/48	0.0193349	Cd74/H2-K1/Pilra/H2-Q7		15/48	3.76761e-06	Cd74/H2-Q4/H2-K1/Lag3/H2-D1/Tap1/Pilra/Pdia3/Tap2/H2-T23/Cd244a/Pirb/H2-Q7/H2-T22	Cd4
GO:0042379	chemokine receptor binding	12/64	6.2245e-07	Nes/Cxcl16/Ccl4/Ccl3/Ccl12/Ccl2/Cxcl10/Cx3cr1/Ccl9/Stat1/Ccl7/Ccl6		16/64	2.72328e-05	Nes/Cxcl16/Ccl4/Ccl12/Ccl3/Ccl9/Ccl11/Stat1/Cxcl10/Cx3cr1/Ccl6/Ccl2/Stat3/Ccl5/Cxcl9/Ccl7
GO:0035325	Toll-like receptor binding	3/12	0.0132984	Unc93b1/Cd36/Tlr2		7/12	4.29348e-05	Unc93b1/Syk/Tlr1/Tlr2/Myd88/Cd36/Tlr6
GO:0001848	complement binding	4/26	0.0134367	Itgam/C3ar1/Itgb2/C5ar1	Cd4	9/26	0.000214359	Itgam/Itgb2/Cd93/C3ar1/C5ar1/Ptx3/C4b/Cfh/Serping1
GO:0019865	immunoglobulin binding	5/26	0.00207638	Lgals3/Fcgr1/Fcer1g/Fcgr4		9/26	0.000214359	Lgals3/Fcer1g/Fcgr1/Fcgr4/Fcgr3/Fcgr2b/Vwf	Cd4/Gria1
GO:0019763	immunoglobulin receptor activity	3/10	0.00940279	Fcgr1/Fcer1g/Fcgr4		5/10	0.00179618	Fcer1g/Fcgr1/Fcgr4/Fcgr3/Fcgr2b
GO:0046703	natural killer cell lectin-like receptor binding	4/32	0.0246017	Ulbp1/Ptpn6/H2-K1/H2-Q7		8/32	0.00463424	H2-Q4/Ptpn6/H2-K1/Ulbp1/H2-D1/H2-T23/H2-Q7/H2-T22
GO:0042056	chemoattractant activity	6/35	0.00102036	Ccl3/Lgals3/S100a4/Cxcl10/Ccl9/Ccl6		8/35	0.00820571	Lgals3/Ccl3/Ccl9/S100a4/Cxcl10/Hmgb2/Ccl6/Ccl5
GO:0005178	integrin binding	19/154	5.13129e-08	Itgax/Spp1/Tnc/Itgam/Lcp1/Cd9/Gpnmb/Itgb5/Isg15/Itgb2/Lilrb4a/Lyn/S1pr3/Gfap/Tln1/Dab2/Vcam1/F11r/S1pr2		44/154	1.10654e-15	Itgax/Itgam/Tnc/Spp1/Cd9/F11r/Gpnmb/Lcp1/Dab2/Isg15/Itgb2/Fn1/Lyn/Syk/Itgb5/Itgb1/Adam8/Gfap/S1pr3/Itga5/Itga6/Cd151/Kdr/Tln1/Lilrb4a/Emilin1/Fermt3/Emp2/Adam17/Tnn/Tspan4/Itga7/Vcam1/Col3a1/Thbs1/Ccn1/Pdia4/Itgal/Itga1/P4hb/Ccn3/Svep1/Vwf/Vtn
GO:0048020	CCR chemokine receptor binding	9/45	7.43252e-06	Nes/Ccl4/Ccl3/Ccl12/Ccl2/Ccl9/Stat1/Ccl7/Ccl6		12/45	0.000192541	Nes/Ccl4/Ccl12/Ccl3/Ccl9/Ccl11/Stat1/Ccl6/Ccl2/Stat3/Ccl5/Ccl7
GO:0005044	scavenger receptor activity	5/23	0.00127681	Cxcl16/Msr1/Stab1/Lgals3bp/Cd36		7/23	0.00298894	Cxcl16/Msr1/Stab1/Lgals3bp/Cd36/Enpp1/Vtn
GO:0001846	opsonin binding	3/20	0.0426128	Clec7a/Itgam/Itgb2		7/20	0.00133793	Clec7a/Itgam/Itgb2/Cd93/Ptx3/C4b/Cfh
	CELL ADHESION				Hpca
GO:0003779	actin binding	20/440	0.00429075	Flnc/Iqgap3/Myo1f/Lcp1/Gbp2/Tagln2/Hcls1/Aif1/Msn/S100a4/Capg/Arpc1b/Myo1g/Ccr5/Pstpip1/Tln1/Palld/Iqgap1/Tpm4		58/440	1.108e-06	Flnc/Myo1f/Msn/Tagln2/Tpm4/Lcp1/Iqgap3/Arpc1b/Gbp2/Iqgap1/Ccr5/S100a4/Aif1/Hcls1/Capg/Cnn3/Itgb1/Myo1g/Flna/Pdlim4/Parvg/Tln1/Ctnna1/Ppp1r18/Micall2/Fxyd5/Triobp/Add3/Fhod1/Vasp/Pfn1/Uaca/Wipf1/Cyfip1/Myo1e/Nos3/Ang/Fmnl3/Palld/Wasf2/P4hb/Pstpip1/Cnn2/Pdlim5/Cald1/Tmsb4x	Hpca/Ppp1r9b/Actn2/Phactr1/Shank3/Wipf3/Ablim2/Sipa1l1/Hook1/Phactr3/Cdk5r1/Akap5
GO:0001968	fibronectin binding	4/36	0.0341675	Tnc/Lilrb4b/Lilrb4a/Ctss		12/36	2.32303e-05	Tnc/Igfbp5/Ctss/Ctsl/Itgb1/Lilrb4b/Lilrb4a/Ccdc80/Thbs1/Loxl3/Mmp2/Mmp13
GO:0008017	microtubule binding	19/272	4.64268e-05	Prc1/Nusap1/Kif20a/Kif18b/Kif2c/Kif11/Gtse1/Dlgap5/Ndc80/Kif20b/Birc5/Nuf2/Kifc1/Cenpe/Plk1/Kif23/Kif14/Kif4/Kif15		37/272	6.93523e-05	Prc1/Kif20a/Nusap1/Kif18b/Gtse1/Kif2c/Kif11/Dlgap5/Kif20b/Ndc80/Plk1/Birc5/Kif14/Nuf2/Fes/Kif4/Dysf/Cnn3/Kif22/Cenpe/Kif15/Kifc1/Knstrn/Irag2/Racgap1/Kif23/Mx2/Spc24/Cryab/Rps3	Kifc2/Ccdc187/Trim46/Ccdc88c/Jakmip1/Hook1/Kif27
GO:0015631	tubulin binding	20/389	0.00109887	Prc1/Nusap1/Kif20a/Kif18b/Kif2c/Kif11/Gtse1/Dlgap5/Ndc80/Kif20b/Birc5/Nuf2/Kifc1/Cenpe/Plk1/Lyn/Kif23/Kif14/Kif4/Kif15		44/389	0.000598099	Prc1/Kif20a/Nusap1/Kif18b/Gtse1/Kif2c/Kif11/Dlgap5/Kif20b/Ndc80/Plk1/Birc5/Kif14/Nuf2/Fes/Kif4/Dysf/Lyn/Cnn3/Kif22/Cenpe/Kif15/Kifc1/Knstrn/Irag2/Racgap1/Kif23/Mx2/Atf5/Spc24/Nedd1/Cryab/B4galt1/Rps3	Kifc2/Ccdc187/Brsk1/Trim46/Wipf3/Ccdc88c/Jakmip1/Hook1/Git1/Kif27
GO:0005200	structural constituent of cytoskeleton	7/70	0.0049739	Tubb6/Vim/Tuba1c/Arpc1b/Gfap/Tubb2b/Tln1		11/70	0.0199866	Tubb6/Vim/Tuba1c/Arpc1b/Tubb2b/Des/Gfap/Tln1/Add3/Lmnb1	Camk2b
GO:0003777	microtubule motor activity	11/64	2.76679e-06	Kif20a/Kif18b/Kif2c/Kif11/Kif20b/Kifc1/Cenpe/Kif23/Kif14/Kif4/Kif15		14/64	0.000324061	Kif20a/Kif18b/Kif2c/Kif11/Kif20b/Kif14/Kif4/Kif22/Cenpe/Kif15/Kifc1/Kif23	Kifc2/Kif27
	SIGNALLING PATHWAYS				Drd1/Ppp3r1
GO:0019902	phosphatase binding	13/234	0.00662063	Fcrl2/Lgals3/Cd22/Vim/Csf1r/Lilrb4b/Lilrb4a/Ctsc/Stat1/Pstpip1/Iqgap1	Rasd2	41/234	8.28264e-08	Fcrl2/Cd22/Vim/Lgals3/Iqgap1/Csf1r/Stat1/Ctsc/Syk/Lilrb4b/Stat6/Pdlim4/Lilrb4a/Jak3/Ppp1r18/Cdh5/Sphk1/Eif4ebp1/Stat3/Nherf1/Mvp/Pirb/Itga1/Ppp1r3b/Shc1/Pstpip1/Flt4/Rack1/Pecam1/Cd33	Drd1/Ppp1r9b/Sh3rf2/Strn/Ppp3r1/Phactr1/Dlg4/Itpr1/Git1/Ppp3cb/Akap5
GO:0003924	GTPase activity	17/304	0.00134575	Tubb6/Rab7b/Mx1/Gbp2/Gbp3/Rac2/Gm5431/Gna15/Gbp6/Irgm2/Iigp1/Tubb2b/Rab32/Gm12250/Gbp5/Arhgdib		47/304	2.41418e-07	Tubb6/Rab7b/Mx1/Gbp3/Gbp5/Tubb2b/Gbp2/Rhoh/Gbp9/Arl11/Irgm2/Gbp6/Arhgdib/Rhoc/Rac2/Gm5431/Gbp7/Iigp1/Irgm1/Ifi47/Gna15/Tgtp2/Igtp/Iigp1c/Rab32/Rab29/F830016B08Rik/Gbp4/Ralb/Mx2/Gbp10/Rab13/9930111J21Rik1/Gm12250/Septin10/Rras/Gm4841/Eef1a1/Gnai2/Rhoa	Agap2/Rasd2/Rasl10b/Arf3/Rem2/Rab30/Gnal
GO:0019209	kinase activator activity	10/143	0.00535159	Ccnb1/Trem2/Hbegf/Nckap1l/Ccnd1/Lgals9/Cks2/Tgfb1/Irgm2/Iqgap1		20/143	0.00358807	Ccnb1/Hbegf/Nckap1l/Trem2/Tgfb1/Lgals9/Iqgap1/Irgm2/Tgfbr2/Ccnd1/Dbf4/Ereg/Irgm1/Cks2/Igtp/P2rx7/Ccl5/Ccnd3	Agap2/Cdk5r1
GO:0061134	peptidase regulator activity	16/232	0.000286638	Cst7/Gbp2/Birc5/Bst2/Lgmn/Casp8/Ctsc/Tifab/Timp1/Tgfb1/Pycard/Renbp/Ctsh/Gbp5/Ctss/Nlrp1a		38/232	1.11055e-06	Lgmn/Gbp5/Anxa2/Tgfb1/Gbp2/Birc5/Ctsh/Pycard/Fn1/Serpinh1/Ctss/Bst2/Casp8/Ctsc/Ctsl/Cst7/Lxn/Serpine1/Rps27l/Serpinf1/Tifab/Nlrp1b/Timp1/Renbp/Tfpi/Cstb/Psme2/Nlrp3/Cast/Thbs1/Cav1/Serpind1/Serpina3n/Rack1/Serping1/Psme1/Serpinf2	Serpina9
GO:0044389	ubiquitin-like protein ligase binding	14/339	0.0367387	Ccnb1/Ube2c/Ifi204/Laptm5/Isg15/Casp8/Lyn/Brca1/Stat1/Rigi/Ifi211/Tnfrsf1b/Parp9/Prdx6		38/339	0.0019092	Ccnb1/Ube2c/Isg15/Laptm5/Ifi204/Parp9/Stat1/Casp8/Lyn/Syk/Rigi/Cd40/H2-Ab1/Prdx6/Tnfrsf1b/Dtx3l/Ifi211/Sting1/Nek6/Myc/Triobp/Nfe2l2/Ltbr/Ralb/Aurka/Ube2t/Stat2/Brca1/Rpl23/Ube2l6/Ifi205/Chek2/Rpl11	Kcnq3/Sipa1l1/Tnk2/Grik2/Prkar2b
GO:0043539	protein serine/threonine kinase activator activity	7/68	0.00448889	Ccnb1/Ccnd1/Lgals9/Cks2/Tgfb1/Irgm2/Iqgap1		13/68	0.00203255	Ccnb1/Tgfb1/Lgals9/Iqgap1/Irgm2/Ccnd1/Dbf4/Irgm1/Cks2/Igtp/P2rx7/Ccnd3	Cdk5r1
GO:0061575	cyclin-dependent protein Ser/Thr kinase activator activity	3/15	0.0221551	Ccnb1/Ccnd1/Cks2		5/15	0.0116523	Ccnb1/Ccnd1/Cks2/Ccnd3	Cdk5r1
GO:0004175	endopeptidase activity	18/392	0.00641474	Mmp12/Cd5l/Ctsd/Klk6/Plau/Ctsz/Psmb9/Lgmn/Espl1/Casp8/C1rl/Ctsc/Casp1/Psmb8/Ctsh/Mmp3/Ctss/Nlrp1a		39/392	0.0117068	Mmp12/Klk6/Cd5l/Plau/Ctsd/Lgmn/Ctsz/Espl1/Ctsh/Mmp3/Casp1/Ctss/Casp8/Ctsc/Ctsl/F10/Psmb8/Adam8/Psmb9/Casp4/Ctsb/Klk8/Cela1/Nlrp1b/Erap1/Htra3/Adamts1/Adam17/Mmp19/C1rl/Adam3/Mmp2/Capn2/Mmp13/C1ra/St14/Rhbdf1/Bmp1	Adam22
GO:0070566	adenylyltransferase activity	4/30	0.020767	Tent5c/Oas1a/Oasl2/Oas2		6/30	0.0432125	Tent5c/Oasl2/Oas1a/Oas2/Oas1g/Oas3
GO:0001614	purinergic nucleotide receptor activity	3/18	0.0337635	Hcar2/P2ry6/P2ry2	Nrgn	7/18	0.000672071	P2ry6/P2ry2/Hcar2/Ptafr/P2ry13/P2rx7/Gpr34
GO:1901981	phosphatidylinositol phosphate binding	10/192	0.0283886	Ncf4/Capg/Myo1g/Fgd2/Dennd1c/Btk/Dab2/Iqgap1/Sh3pxd2b	Stc1	28/192	0.000214359	Btk/Dab2/Anxa2/Arhgap9/Iqgap1/Pla2g4a/Gsdmd/Capg/Myo1g/Irgm1/Arap3/Racgap1/Snx20/Ncf4/Dennd1c/Ldlrap1/Sh3pxd2b/Tpcn2/Fgd2/Nlrp3/Adap2/Pfn1/Phlda3/Arap1/Plcd1/Cgas	Actn2/Nrgn
GO:0030546	signaling receptor activator activity	24/472	0.00033657	Cxcl16/Clcf1/Ccl4/Ccl3/Spp1/Lgals3/Gdf15/Hbegf/Ccl12/Grn/Gpnmb/Ccl2/S100a4/Cxcl10/Scgb3a1/Il1rn/Ccl9/Osm/Timp1/Tgfb1/Ccl7/Ccl6/Il1a		44/472	0.018511	Clcf1/Cxcl16/Gdf15/Hbegf/Spp1/Lgals3/Gpnmb/Grn/Tgfb1/Ccl4/Ccl12/Ccl3/Ccl9/Ccl11/S100a4/Eng/Cxcl10/Tnfsf10/Hmgb2/Ereg/Il33/Il1rn/Ccl6/Ccl2/Timp1/Ly6g6e/Edn1/Cmtm7/Cd86/Ccl5/Tnf/Cxcl9/Osm/Osgin1/Il11/Ccn3/Ccl7/Efemp1/Csf1/Bmp1	Penk/Flrt3/Tac1/Wnt2
GO:0019207	kinase regulator activity	17/271	0.000466897	Ccnb1/Trem2/Hbegf/Nckap1l/Cdkn2c/Ccnd1/Rac2/Lgals9/Ccna2/Ccnb2/Lilrb4b/Lilrb4a/Lyn/Cks2/Tgfb1/Irgm2/Iqgap1	Rgs9	36/271	0.000141798	Ccnb1/Hbegf/Nckap1l/Trem2/Tgfb1/Lgals9/Rhoh/Iqgap1/Ccnb2/Irgm2/Tgfbr2/Ccnd1/Cdkn2c/Lyn/Rac2/Lilrb4b/Dbf4/Ereg/Irgm1/Cks2/Igtp/Pik3r5/Hspb1/Ccna2/Lilrb4a/Socs3/Itprip/Cav1/P2rx7/Ccl5/Rack1/Ccnd3	Agap2/Camk2n1/Cdk5r1/Prkar2b
GO:0030695	GTPase regulator activity	18/427	0.0128654	Iqgap3/Ect2/Htr2b/Rasal3/Dock2/Nckap1l/Dock8/Vav1/Gbp2/Fgd2/Dennd1c/Cyth4/Psd4/Arhgap45/Iqgap1/Gbp5/Arhgdib		49/427	0.000207552	Ect2/Dock2/Nckap1l/Iqgap3/Vav1/Gbp5/Dock8/Gbp2/Arhgap9/Iqgap1/Rasal3/Arhgdib/Htr2b/Sipa1/Rab3il1/Cyth4/Arhgap30/Plekhg2/Dock1/Arap3/Racgap1/Psd4/Arhgap45/Asap3/Dennd1c/Arhgap11a/Fgd2/Gpsm3/Adap2/Arap1/Eef1b2/Rasa4/Rgs1/Arhgef39/Rinl/Arhgef40/Rasgrp3	Agap2/Rgs9/Rasgrp2/Bcr/Rap1gap/Psd/Ccdc88c/Elmod1/Sipa1l1/Tbc1d8/Git1/Arhgap6
GO:0019887	protein kinase regulator activity	15/229	0.000743455	Ccnb1/Hbegf/Nckap1l/Cdkn2c/Ccnd1/Rac2/Lgals9/Ccna2/Ccnb2/Lilrb4b/Lilrb4a/Cks2/Tgfb1/Irgm2/Iqgap1		31/229	0.000311429	Ccnb1/Hbegf/Nckap1l/Tgfb1/Lgals9/Iqgap1/Ccnb2/Irgm2/Ccnd1/Cdkn2c/Rac2/Lilrb4b/Dbf4/Ereg/Irgm1/Cks2/Igtp/Hspb1/Ccna2/Lilrb4a/Socs3/Itprip/Cav1/P2rx7/Ccl5/Rack1/Ccnd3	Agap2/Camk2n1/Cdk5r1/Prkar2b
GO:0016502	nucleotide receptor activity	3/18	0.0337635	Hcar2/P2ry6/P2ry2		7/18	0.000672071	P2ry6/P2ry2/Hcar2/Ptafr/P2ry13/P2rx7/Gpr34
	MOLECULE BINDING				Rasd2
GO:0019001	guanyl nucleotide binding	17/383	0.0108619	Tubb6/Rab7b/Mx1/Tuba1c/Gbp2/Gbp3/Rac2/Hcar2/Gna15/Gbp6/Irgm2/Iigp1/Tubb2b/Rigi/Rab32/Gbp5	Ppp3ca/Ppp3r1	50/383	8.90905e-06	Tubb6/Tuba1c/Rab7b/Mx1/Gbp3/Gbp5/Ehd2/Tubb2b/Gbp2/Rhoh/Gbp9/Arl11/Irgm2/Gbp6/Rhoc/Rac2/Rigi/Gbp7/Iigp1/Irgm1/Gna15/Igtp/Rab32/Rab29/Lrrk1/Gbp4/Hcar2/Sting1/Nme2/Tgm2/Ralb/Mx2/Gbp10/Ehd4/Rab13/Septin10/Rras/Gucy2g/Cgas/Eef1a1/Gnai2/Rhoa	Agap2/Rasd2/Rasl10b/Arf3/Pde10a/Rem2/Rab30/Gnal
GO:0042277	peptide binding	14/331	0.0318085	Ctsd/Trem2/Msr1/H2-T24/Itgb2/Cd74/Cd36/H2-K1/Tlr2/H2-Aa/H2-Q7/Plod1		48/331	1.0472e-06	Ctsd/H2-T24/Gsap/Cd74/Trem2/Msr1/H2-Q4/Itgb2/Plod1/B2m/H2-K1/Ctsl/Anxa5/Tlr1/H2-Ab1/Tlr2/Ctsb/Cmklr1/Rplp0/H2-D1/Erap1/H2-Aa/Tap1/Cd36/H2-Eb1/Ldlrap1/Fcgr2b/H2-M3/Tapbp/Tap2/H2-T23/Pirb/Tlr6/H2-DMb1/Ang/H2-Q7/Ptges/H2-T22/Cryab/Kpna2/Mgst1	Ppp3ca/Tmem158/Ppp3r1/Dlgap3/Col25a1/Gria3/Gria1
GO:0001540	amyloid-beta binding	6/68	0.017129	Trem2/Msr1/Itgb2/Cd74/Cd36/Tlr2		15/68	0.000192541	Gsap/Cd74/Trem2/Msr1/Itgb2/Tlr2/Cd36/Ldlrap1/Fcgr2b/Pirb/Cryab	Dlgap3/Col25a1/Gria3/Gria1
GO:0044548	S100 protein binding	3/14	0.0193963	S100a6/S100a11/Iqgap1		5/14	0.00878951	Anxa2/S100a11/Iqgap1/S100a6/Ahnak
GO:0008201	heparin binding	9/167	0.0337635	Hbegf/Itgam/Gpnmb/Ccl2/Cxcl10/Ptprc/Fgfrl1/Fgfr4/Ccl7		27/167	6.03446e-05	Itgam/Hbegf/Gpnmb/Efemp2/Fn1/Ptprc/Fgfrl1/Cxcl10/Lxn/Ccl2/Fgfr4/Lpl/Adamts1/Ccdc80/Thbs1/Ccn1/Serpind1/Ang/Selp/Ccl5/Cfh/Ccn3/Ccl7/Ltbp2/Vtn	Impg1/Col25a1
GO:0030246	carbohydrate binding	15/277	0.0042408	Lgals1/Clec7a/Cd72/Lgals3/Cd22/Gusb/Hk3/Hexb/Lgals9/Fcna/Layn/Siglecf/Hk2/Plod1/Siglec1		37/277	9.53376e-05	Lgals1/Clec7a/Cd22/Cd72/Lgals3/Hexb/Hk3/Lgals9/Layn/Plod1/Gusb/Eng/Cd93/Hk2/Siglec1/Galnt6/P4ha3/H2-Eb1/Ptx3/Siglecf/Taldo1/Clec5a/Galnt4/Mrc2/Clec4d/C4b/Clec14a/Ppp1r3b/Selp/Cd248/Man2b2/Cln5/Plod3/Enpp1/Vtn/Cd33	Galnt13
GO:0034185	apolipoprotein binding	3/20	0.0426128	Trem2/Lilrb4b/Lilrb4a		5/20	0.0328346	Trem2/Lilrb4b/Lilrb4a/Lpl/Lcat
GO:0071813	lipoprotein particle binding	4/31	0.0221551	Trem2/Msr1/Stab1/Cd36		6/31	0.0496514	Trem2/Msr1/Stab1/Lpl/Cd36/Thbs1
	APOPTOSIS
GO:0043028	Cys-type EP regulator activity involved in apoptosis	6/48	0.00437024	Birc5/Naip6/Casp8/Naip2/Ctsh/Ctss		13/48	7.58816e-05	Birc5/Ctsh/Ctss/Casp8/Ctsl/Naip2/Naip6/Rps27l/Naip5/Rps6ka1/Tnfaip8/Bcl2a1d/Rack1

## Sheet: Sheet2
Cort-/- Specific
ID	Description	Frecuency	p.adjust	genesUP	genesDOWN
	SIGNALLING PATHWAYS
GO:0140678	molecular function inhibitor activity	62/500	2.91327e-06	Gbp5/Anxa2/Gbp2/Birc5/Rhoh/Parp9/Serpinh1/Bst2/Cdkn2c/Cst7/Vamp8/Lxn/Lilrb4b/Serpine1/Anxa3/Apoc2l/Il1rn/Apoc2/Hspb1/Serpinf1/Dtx3l/Lilrb4a/Gbp4/Socs3/Timp1/Renbp/Tfpi/Cstb/Uaca/Cast/Thbs1/Itprip/Cav1/Nlrc3/Rpl23/Serpind1/Notch1/Ccl5/Ly6a/Ppp1r14b/Serpina3n/Rack1/Lamp2/Rps20/Rpl11/Serping1/Serpinf2	Id4/Ppp1r9b/Ppp1r1b/Sh3rf2/Kcnab1/Camk2n1/Serpina9/Scn3b/Phactr1/Kcnk2/Brsk1/Itpr1/Phactr3/Prkar2b/Ppp1r2
GO:0004857	enzyme inhibitor activity	49/377	1.28972e-05	Gbp5/Anxa2/Gbp2/Birc5/Rhoh/Parp9/Serpinh1/Bst2/Cdkn2c/Cst7/Lxn/Lilrb4b/Serpine1/Anxa3/Apoc2l/Apoc2/Hspb1/Serpinf1/Dtx3l/Lilrb4a/Gbp4/Socs3/Timp1/Renbp/Tfpi/Cstb/Cast/Thbs1/Itprip/Cav1/Rpl23/Serpind1/Notch1/Ppp1r14b/Serpina3n/Rack1/Rps20/Rpl11/Serping1/Serpinf2	Ppp1r9b/Ppp1r1b/Sh3rf2/Camk2n1/Serpina9/Phactr1/Phactr3/Prkar2b/Ppp1r2
GO:0004620	phospholipase activity	16/91	0.00119911	Pla2g4a/Plcg2/Prdx6/Hmox1/Pld4/Lpl/Plcb3/Ccr1/Lcat/Abhd4/Ccl5/Aspg/Plcd1/Pla2g2f/Plbd1	Smpd3
GO:0004866	endopeptidase inhibitor activity	20/165	0.0161371	Gbp5/Anxa2/Gbp2/Birc5/Serpinh1/Bst2/Cst7/Lxn/Serpine1/Serpinf1/Timp1/Tfpi/Cstb/Cast/Thbs1/Serpind1/Serpina3n/Serping1/Serpinf2	Serpina9
GO:0016298	lipase activity	16/120	0.0162674	Pla2g4a/Plcg2/Prdx6/Hmox1/Pld4/Lpl/Plcb3/Ccr1/Lcat/Abhd4/Ccl5/Aspg/Plcd1/Pla2g2f/Plbd1	Smpd3
GO:0004435	phosphatidylinositol phospholipase C activity	5/19	0.0275953	Plcg2/Plcb3/Ccr1/Ccl5/Plcd1
GO:0003950	NAD+ ADP-ribosyltransferase activity	6/22	0.0121635	Parp14/Parp9/Zc3hav1/Parp12/Parp10/Parp3
GO:1990404	NAD+-protein ADP-ribosyltransferase activity	6/23	0.0147496	Parp14/Parp9/Zc3hav1/Parp12/Parp10/Parp3
GO:0015026	coreceptor activity	8/45	0.0296864	Cd22/Csf2rb2/Eng/Kdr/Il2rg/Csf2rb/Fcrl1	Cd4
GO:0098631	cell adhesion mediator activity	8/47	0.036361	Itgb1/Emilin1/Rpsa/Vcam1/Itga1/Gldn/Svep1/Esam
GO:0004864	protein phosphatase inhibitor activity	7/40	0.04852	Ppp1r14b	Ppp1r9b/Ppp1r1b/Sh3rf2/Phactr1/Phactr3/Ppp1r2
GO:0019199	transmembrane receptor protein kinase activity	13/77	0.00592213	Csf1r/Tgfbr2/Eng/Fgfrl1/Kdr/Epha2/Fgfr4/Axl/Ly6g6e/Tie1/Flt4/Tek/Efemp1
GO:0004674	protein serine/threonine kinase activity	44/424	0.00304037	Pbk/Bub1/Cdk1/Plk1/Aurkb/Tgfbr2/Eng/Ttk/Ripk3/Syk/Eif2ak2/Dbf4/Dyrk4/Haspin/Pik3cg/Irak4/Lrrk1/Mapkapk3/Nek6/Ly6g6e/Nme2/Cdk6/Mapk12/Mastl/Aurka/Pkn3/Rps6ka1/Bmp2k/Mapk13/Chek2/Mapkapk2/Ccnd3	Camkv/Stk26/Bcr/Camk2a/Brsk1/Dclk3/Map3k10/Tnk2/Lmtk3/Camk2b/Mast3/Itpka
GO:0019210	kinase inhibitor activity	11/76	0.0328346	Rhoh/Cdkn2c/Lilrb4b/Hspb1/Lilrb4a/Socs3/Itprip/Cav1/Rack1	Camk2n1/Prkar2b
	CHANELS
GO:0015267	channel activity	45/489	0.0203654	Mpeg1/Clic1/Bcl2a1b/Aqp4/Gsdmd/Piezo1/Tmem37/Slc14a1/Sting1/Tpcn2/Hvcn1/Gjb1/Slc12a7/Clic4/Gjb2/P2rx7/Bcl2a1d/Abcc9/Chrnb1/Orai1/Kcnk6	Scn4b/Kcnab1/Asic4/Gabrg3/Scn3b/Kcnk2/Kcnd2/Grid1/Ryr3/Kcnq3/Cacna1e/Htr1b/Kcnip2/Grin2a/Atp6-ps/Itpr1/Cacna2d2/Cacng4/Grik2/Gria3/Ano3/Gria1/Kcnt1/Ttyh3
	DNA/RNA METABOLISM
GO:0019843	rRNA binding	14/75	0.00160676	Mrps6/Rplp0/Tlr13/Rpl12/Rpl23a/Rpl23/Tst/Rpl19/Rps11/Cavin1/Rpl11/Rps9/Rps3/Rps18
GO:0017116	single-stranded DNA helicase activity	7/23	0.00298894	Mcm6/Mcm3/Mcm5/Rad51/Mcm2/Dscc1/Mcm7
GO:0003735	structural constituent of ribosome	24/177	0.0018588	Mrps6/Rps27l/Rplp0/Rpsa/Rpl12/Rpl23a/Rpl18/Rplp2/Rps2/Rpl23/Rpl32/Rpl19/Rps6/Rps12/Rpl27a/Rps24/Rps11/Rpl35/Rps20/Rpl11/Rps9/Rps3/Rps26/Rps18
GO:0003713	transcription coactivator activity	29/267	0.0121635	Trim30a/Trim25/Gsdmd/Hmgb2/Nupr1/Trim30d/Pmf1/Hmga1/Bcl3/Trim12c/Wwtr1/Helz2/Trim12a/Nme2/Cd274/Ets1/Brca1/Trim30c/Notch1/Trim21/Trim14/Niban2/Pbxip1/Lpin3	Actn2/Trerf1/Dcc/Atxn7l3/Lmo3
	BINDING
GO:0005518	collagen binding	20/70	2.726e-07	Mmp12/Dcn/Serpinh1/Ctss/Ctsl/Itgb1/Ctsb/Hspg2/Tgfbi/Aebp1/Mrc2/Thbs1/Nid1/C1qtnf1/Itga1/Crtap/Srgn/Mmp13/Vwf/Vtn
GO:0005201	extracellular matrix structural constituent	23/144	0.000274572	Tnc/Dcn/Efemp2/Fn1/Vwa1/Igfbp7/Mmrn2/Hspg2/Tgfbi/Vwa5a/Ecm1/Emilin1/Bgn/Col3a1/Thbs1/Nid1/Col1a1/Lama4/Efemp1/Ltbp2/Vwf/Vtn	Col25a1
GO:0005149	interleukin-1 receptor binding	5/13	0.00604955	Il1rn/Irak4/Myd88/Ticam2/Tlr9
GO:0034987	immunoglobulin receptor binding	6/16	0.0024694	Lgals3/Fes/Flna/Fcgr3/Fgr/Clec4d
GO:0019838	growth factor binding	26/144	1.67012e-05	S100a13/Igfbp5/Csf1r/Tgfbr2/Eng/Fgfrl1/Igfbp7/Igfbp2/Il1rn/Itga6/Kdr/Epha2/Il2rg/Fgfr4/Cd36/Col3a1/Sec61b/Thbs1/Ccn1/Col1a1/Rps2/Osmr/Shc1/Flt4/Tek/Ltbp2
GO:0005154	epidermal growth factor receptor binding	11/39	0.000214406	Hbegf/Cd44/Ereg/Grap/Itga5/Plscr2/Plscr1/Sla/Shc1/Efemp1	Tnk2
GO:0005516	calmodulin binding	32/193	7.90257e-06	Aspm/Myo1f/Iqgap3/Iqgap1/Cnn3/Myo1g/Mapkapk3/Aebp1/Plcb3/Sphk1/Add3/Myo1e/Nos3/Eef1a1/Cnn2/Mapkapk2/Orai1	Adora2a/Pde1b/Camkv/Strn/Ppp3ca/Arpp21/Camk2a/Ryr3/Atp2b1/Kcnq3/Nrgn/Ppp3cb/Camk2b/Akap5/Itpka
GO:0017124	SH3 domain binding	21/129	0.000410494	Ostf1/Ptpn6/Hcls1/Lyn/Cyba/Gpx1/Abi3/Dock1/Ncf1/Adam17/Vasp/Wipf1/Plscr2/Plscr1/Wasf2/Sh3bp2	Shank3/Wipf3/Akap5/Arhgap6/Cntnap1
GO:0031625	ubiquitin protein ligase binding	32/319	0.0211687	Isg15/Laptm5/Ifi204/Casp8/Lyn/Syk/Rigi/Cd40/H2-Ab1/Prdx6/Tnfrsf1b/Ifi211/Sting1/Nek6/Myc/Triobp/Nfe2l2/Ltbr/Ralb/Aurka/Ube2t/Brca1/Rpl23/Ube2l6/Ifi205/Chek2/Rpl11	Kcnq3/Sipa1l1/Tnk2/Grik2/Prkar2b
GO:0035612	AP-2 adaptor complex binding	4/12	0.0273087	Dab2/Ldlrap1/Bmp2k	Otof
GO:0031681	G-protein beta-subunit binding	6/25	0.0203828	Gngt2/Gng11/Gng5	Gng7/Rasd2/Gria1
GO:0005080	protein kinase C binding	10/62	0.0235458	Top2a/Cavin3/Plek/Flna/Hspb1/Add3/Pdlim5/Rack1	Dact3/Pkp2
GO:0043274	phospholipase binding	8/30	0.0030144	Btk/Syk/Apoc2l/Apoc2/Tgm2/Lmnb1	Camk2b/Arhgap6
GO:0072341	modified amino acid binding	17/115	0.00486839	Trem2/Anxa2/Gsdmd/Anxa5/Anxa3/Tyms/Tln1/Anxa4/Axl/Sardh/Cd300lf/Thbs1/Syt15/Folr2/Ptges/Mgst1	Smpd3
GO:1902936	phosphatidylinositol bisphosphate binding	15/114	0.0223319	Dab2/Anxa2/Gsdmd/Capg/Myo1g/Snx20/Ldlrap1/Sh3pxd2b/Tpcn2/Adap2/Pfn1/Phlda3/Plcd1/Cgas	Actn2
GO:0030247	polysaccharide binding	6/26	0.0240681	Clec7a/H2-Eb1/Ptx3/Ppp1r3b/Enpp1/Vtn
GO:0001786	phosphatidylserine binding	12/73	0.0109643	Trem2/Anxa2/Gsdmd/Anxa5/Anxa3/Tln1/Anxa4/Axl/Cd300lf/Thbs1/Syt15	Smpd3
GO:1901612	cardiolipin binding	4/14	0.0432125	Irgm2/Gsdmd/Irgm1/Igtp
	BRAIN PROCESSES
GO:0030594	neurotransmitter receptor activity	14/93	0.0109643	Htr2b/Tspo/Chrnb1	Drd1/Drd2/Gabrg3/Grm5/Gpr158/Grid1/Htr1b/Grin2a/Grik2/Gria3/Gria1
GO:0031698	beta-2 adrenergic receptor binding	4/10	0.0150932	Nherf1	Dlg4/Gria1/Akap5
GO:0098960	postsynaptic neurotransmitter receptor activity	10/69	0.0432125	Chrnb1	Drd1/Drd2/Gabrg3/Grm5/Grid1/Grin2a/Grik2/Gria3/Gria1
GO:0035254	glutamate receptor binding	16/76	0.000192541	Myl12a/Nherf1	Agap2/Adora2a/Drd2/Necab2/Shisa7/Shank3/Camk2a/Dlg4/Grin2a/Cacng4/Cdk5r1/Gria1/Akap5/Neto1
GO:0035255	ionotropic glutamate receptor binding	9/50	0.0185708		Agap2/Drd2/Shisa7/Shank3/Dlg4/Cacng4/Cdk5r1/Gria1/Neto1
GO:0008066	glutamate receptor activity	6/27	0.0285047		Grm5/Grid1/Grin2a/Grik2/Gria3/Gria1
	TRANSPORTERS
GO:0141108	transporter regulator activity	19/154	0.016532	Cd44/Vamp8/Flna/Fxyd1/Fxyd5/Nherf1/Cav1/Rack1/Abcc9/Lamp2	Scn4b/Kcnab1/Rem2/Scn3b/Kcnk2/Cnih2/Kcnip2/Itpr1/Cacng4
GO:1904680	peptide transmembrane transporter activity	5/16	0.0147496	Slc15a3/Tap1/Tap2/Abcc4/Slc13a3
	APOPTOSIS
GO:0070513	death domain binding	5/13	0.00604955	Irgm2/Irgm1/Igtp/Dap/Rack1
GO:0005035	death receptor activity	4/11	0.0203654	Tnfrsf1a/Tnfrsf1b/Eda2r/Tnfrsf23

## Sheet: Sheet3
Cort+/+ Specific
ID	Description	Frecuency	p.adjust	genesUP	genesDOWN
	SIGNALLING PATHWAYS
GO:0050664	oxidoreductase activity, acting on NAD(P)H	3/15	0.0221551	Cybb/Cyba/Ncf2
GO:0008234	cysteine-type peptidase activity	9/162	0.0289179	Ctsz/Usp18/Lgmn/Espl1/Casp8/Ctsc/Casp1/Ctsh/Ctss
	IMMUNE RESPONSE
GO:0030228	lipoprotein particle receptor activity	3/17	0.0300682	Cxcl16/Stab1/Cd36
	MOLECULE BINDING
GO:0005540	hyaluronic acid binding	4/24	0.0108619	Cd44/Hmmr/Stab1/Layn
GO:0008199	ferric iron binding	3/11	0.0108619	Rrm2/Trf/Ftl1
