# Supplementary material for: Lack of cortistatin drives neuroimmune and vascular dysfunction in brain ischemia
Source: J Biomed Sci. 2026 Jun 20;33:65. doi: 10.1186/s12929-026-01271-w (PMC13282875; doi:10.1186/s12929-026-01271-w)
Supplement: Supplementary file 11 — Supplementary Material 11 [file 12929_2026_1271_MOESM11_ESM.xlsx]

## Sheet: Sheet1
Gene	log2FC (Cort+/+)	log2FC (Cort-/-)			Gene	log2FC (Cort+/+)	log2FC (Cort-/-)
Mmp12	5.97125	4.33104			Ptprv	-1.16969	-1.38396
Mki67	3.2408	2.96637			Scn4b	-0.867471	-0.944357
Pbk	3.05402	2.87864			Hlf	-0.386516	-0.317355
Top2a	3.04166	2.81133			Rasd2	-0.564708	-0.678365
Cenpf	2.46123	2.40119			Lrrc10b	-0.863383	-1.23696
Cd5l	8.36519	6.68344			Hpca	-0.41126	-0.513314
Nes	1.51523	2.05564			Ppp1r1b	-0.660543	-0.746986
Itgax	3.01224	2.868			Drd1	-0.583156	-0.796705
Cxcl16	2.21553	2.29111			Gpr88	-0.78733	-1.06478
Prc1	2.27131	2.52037			Kcnab1	-0.414039	-0.446476
Fcrl2	1.9165	2.05333			Ppp3ca	-0.379345	-0.393451
Mpeg1	1.7034	1.75367			Lzts3	-0.310302	-0.33445
Clcf1	2.18158	2.73081			Gng7	-0.440672	-0.657307
Aspm	1.88648	1.93561			Rgs9	-0.705294	-0.957587
Ccnb1	2.96756	3.11176			Nrgn	-0.35997	-0.298023
Adgre1	1.72037	1.68864			Foxp1	-0.416098	-0.432085
Lgals1	1.52133	1.96853			Scube3	-0.51909	-0.895207
Ccl4	4.17422	3.02058			Syndig1l	-0.68163	-0.898001
Clec7a	2.60132	3.08555			Fbxl16	-0.313671	-0.370267
Tubb6	2.93694	3.30806			Cd4	-1.18444	-1.51059
Rrm2	1.69637	1.54602			Ppp3r1	-0.314188	-0.327707
Cd72	3.51358	3.68887
Pimreg	3.27686	2.7744
Olfml3	1.49866	1.60353
Cdca5	3.45114	2.9028
Nusap1	2.20913	2.16752
4930430E12Rik	5.83347	3.70591
Bub1	2.89147	2.89818
Ercc6l	2.86108	2.58123
Flnc	2.30044	2.60085
Ccl3	3.52777	2.84802
Iqgap3	2.15963	1.87486
Gm42793	3.1678	3.55825
Cdk1	3.07649	3.34161
Kif20a	2.11882	2.39091
Spp1	3.10019	3.42035
Kif18b	2.79905	2.72079
Bcl2a1b	2.22854	2.1659
Tagln	1.26569	1.45914
Ckap2l	2.01887	2.32329
Ube2c	2.83975	2.97585
Cd44	1.84423	2.00174
Pclaf	2.93871	2.78594
Lgals3	3.24138	3.51611
Ctsd	1.05645	1.1583
Klk6	1.63989	2.24701
Ect2	1.7043	1.76258
Cd180	2.71453	2.946
Gm49369	1.04388	1.17437
Cst7	4.24846	3.21251
Ly86	1.47778	1.69799
Plau	1.368	1.57764
Kif2c	3.12279	3.3012
Tgm1	4.98891	4.40387
Trem2	1.27247	1.21414
Gdf15	3.95672	5.37759
AU020206	1.55229	1.68981
Tnc	1.56467	1.84409
Prr11	2.12992	1.63317
Myo1f	1.42465	1.73437
Kif11	1.49812	1.64323
Htr2b	4.10635	3.24326
Tmem106a	2.1316	2.17242
Gm49368	1.08598	1.27215
Ckap2	2.06764	1.94001
Gtse1	1.8293	1.9997
Gm29094	1.50972	1.34899
Cd68	1.72402	1.99139
Tpx2	1.21284	1.47445
Rasal3	1.10806	1.01479
Aurkb	2.84833	2.63099
Rab7b	1.5542	1.71662
Samsn1	1.53819	1.38028
Cd22	2.15325	2.89215
Hbegf	0.920845	1.11098
Vim	1.86878	2.36839
Itgam	1.02794	1.29408
Mx1	3.27496	3.77922
D17H6S56E-5	2.16971	2.40259
Ulbp1	1.99001	1.7112
Gusb	1.18239	1.1202
Dlgap5	2.21622	2.78633
Dock2	1.42551	1.62673
Plin2	1.64451	1.93472
Uhrf1	2.13754	1.93818
Lcp1	1.33001	1.46733
Zbp1	4.06929	3.80292
Knl1	2.06716	2.25199
Gm43351	3.47125	2.07355
AI506816	1.66693	1.99663
Cdca2	2.67096	2.3207
Hk3	1.88759	2.04442
Ctsz	1.22465	1.31719
Ptgr1	1.27206	1.27684
Pik3ap1	1.49861	1.665
Evi2b	1.63441	2.39731
Hexb	0.901851	1.00222
Nckap1l	0.99007	1.13538
Fyb1	1.19312	1.48747
Troap	2.49364	1.65468
Tent5c	1.52012	1.74596
Ifi204	3.49759	3.80759
Milr1	2.80662	2.74915
Tuba1c	1.82328	2.38221
Tyrobp	1.25092	1.31115
Cenpi	1.68912	1.45028
Psmb9	1.87759	1.65919
Fabp7	1.16596	1.15371
ENSMUSG00000127251	1.58428	1.57944
Cd9	0.910206	1.18743
Ndc80	2.19409	2.73716
Glipr2	1.49342	1.63672
Ly9	2.08262	2.67467
Ccl12	3.66562	4.27227
Cybb	2.23321	2.30409
Clic1	1.10966	1.5848
Grn	0.972076	1.15973
Gpnmb	1.62675	1.99759
Glipr1	1.37026	1.62363
Fosl1	3.15973	3.77185
Tk1	2.45965	2.81341
Cd300ld	2.86197	2.2296
Csf1r	0.638782	0.682739
Jpt2	0.865601	0.851476
Dock8	0.955394	1.10769
Il21r	1.26042	1.18595
Kif20b	1.35445	1.72572
Unc93b1	0.746979	0.770795
Akr1b8	1.75316	2.35479
Klk9	5.3644	5.25677
Vav1	1.22464	1.48422
Cep55	2.36918	1.79444
Phf11d	2.87654	3.02294
Neil3	2.18896	2.10938
Gbp2	1.91998	2.27902
Cdkn2c	1.29001	1.33388
Pdcd1	3.7823	2.78897
Oas1a	2.98104	3.41207
Slc15a3	2.06739	2.03588
C3ar1	2.19365	2.27615
Oasl2	2.88687	3.33828
C1qc	1.2476	1.42317
Birc5	1.78932	2.09171
Tagln2	1.28289	1.6992
Msr1	3.388	4.34754
Ncapg	1.84559	2.45228
Spc25	1.99077	2.23903
Ccnd1	0.690296	0.731502
Ccl2	3.90265	3.56065
Hcls1	1.2141	1.31118
Gpr35	1.80554	2.11228
Ifi27l2a	2.92588	3.11027
Aif1	1.13031	1.23949
Gm42674	1.93748	2.2118
H2-T24	1.14361	1.6322
Atf3	2.06456	2.69607
Gbp3	1.92928	2.57153
Parp14	1.59336	1.94379
Foxm1	1.26405	1.4284
Laptm5	0.87909	1.02428
Mcm6	0.897846	1.07015
Msn	1.15798	1.60162
Nuf2	1.0964	1.25719
Emp1	1.73971	2.35044
Ifi44	3.05844	3.9043
Phf11b	3.33454	3.95536
Gm49711	0.690741	0.720958
Rac2	1.44968	1.53943
Bst2	2.39486	2.71682
Usp18	2.68925	3.41369
Slfn8	1.97241	2.3312
Ch25h	2.34472	1.66266
Lgals9	1.62571	1.98636
Trf	0.699481	1.07605
Cd63	0.933301	1.19733
Bcl3	2.4144	2.13952
S100a4	2.04713	2.38413
Apbb1ip	0.932553	1.15054
Itgb5	0.609801	0.643306
Isg15	2.94905	3.97424
Cxcl10	3.37169	3.96818
Ncf4	1.60777	1.38839
Ptprc	1.19483	1.38003
ENSMUSG00000133723	1.39374	1.6869
Kntc1	1.47929	1.53864
Gal3st4	0.954786	1.03078
Kifc1	1.25903	1.22886
Dhrs1	0.65711	0.839692
Phf11a	5.18128	3.36954
Plac8	3.44203	3.20131
Rnf213	1.63368	2.13743
Itgb2	1.22216	1.50203
Irf8	1.0965	1.23259
Capg	1.95744	2.25449
Cenpe	1.16799	1.27529
Klhl6	1.44738	1.58038
Oasl1	3.23391	3.96937
Cdca3	1.59468	1.94586
Arpc1b	1.08122	1.45913
Hmga2	2.75609	2.6726
Nlrc5	2.23912	2.90563
Ccna2	1.21931	1.1665
Cd52	2.06525	2.53735
Lgmn	0.71319	0.958337
C1qb	1.11916	1.41207
Loxl1	0.902891	0.936322
Ifi209	3.02249	3.62236
Espl1	1.22781	1.59884
Gm12530	2.20215	1.51315
Lat2	1.36333	1.84048
Irf7	2.86204	3.44592
Hcar2	2.68858	2.66027
Naip6	1.03719	1.10497
Lpcat2	0.675039	0.635602
E2f8	1.91986	2.19692
Tbxas1	1.13214	1.3587
Casp8	1.15495	1.36073
Ccnb2	1.53564	1.94758
Bin2	1.00493	1.50395
Ifit3	2.03185	2.67017
Myo1g	1.6738	1.89036
Ccr5	1.07694	1.3364
Cd14	1.5754	1.71076
Pdpn	0.794397	0.684122
Nupr1	0.8817	0.961256
Gm42928	1.83703	2.23044
Lilrb4b	3.1635	3.73409
Hmmr	1.44923	1.64883
Slc7a7	1.20908	1.16786
Trim30a	1.77693	2.25043
Apobec1	1.32656	1.95641
Il1rn	4.04164	4.59096
Mrps6	0.607426	0.721732
Cd84	1.36905	1.65064
Ptpn6	1.17902	1.47318
Ddah2	0.559564	0.575502
Fblim1	0.935414	1.3212
Cx3cr1	0.62956	0.715189
Fanci	1.50898	1.2435
Fgd2	0.779321	0.680251
Fcgr1	1.55721	2.1575
Stab1	1.11486	1.28936
Mis18bp1	1.78558	2.45379
Ifit1	2.40316	3.22978
Uba7	1.1701	1.81257
Aldh1l2	0.805722	1.03368
Lgals3bp	1.45892	1.68176
C1qa	1.09078	1.38064
Cd74	1.18574	1.73471
S100a6	1.24525	1.57827
Ifit3b	1.65329	1.91726
S100a16	0.667791	0.948387
Mcm3	1.39777	1.55649
Tnfrsf12a	1.12976	1.52794
Gm5431	2.05784	2.35176
Fam111a	1.24722	1.68758
Gm43720	0.713273	0.757
C1rl	1.54014	1.22056
Tyms	0.982678	1.09438
Gna15	1.01965	1.10197
Gvin-ps7	1.07346	1.44438
Fcer1g	1.05813	1.58853
Bag3	0.624349	0.697999
Gbp6	1.52608	1.93166
Ccl9	1.65612	2.19506
Tmem273	1.24061	0.983689
Plek	0.972709	1.20462
Plk1	1.09499	1.49022
Selplg	0.548567	0.50797
Tmem119	0.724352	0.701889
Ifi27	0.711037	0.755085
Ifi30	1.53791	2.1509
Lilrb4a	3.12066	3.35499
Lyn	0.993332	1.20982
Spidr	0.844549	0.98932
Ifi213	2.43331	3.37408
Ctsc	1.23472	1.5447
Tifab	0.758215	0.798914
S1pr3	0.901165	1.01266
Fgl2	1.12056	0.924325
Osm	2.54164	1.71743
Gm28177	1.13521	1.47778
Fgfrl1	0.683159	0.843685
Oas2	2.50261	3.36551
Cks2	1.06613	1.19967
Dennd1c	0.781595	0.745599
Brca1	0.833667	0.697278
Gm49339	3.11391	3.32895
Cd36	0.910463	0.860666
S100a11	1.29299	1.8386
Timp1	2.66474	2.79473
Slamf7	2.65838	2.0118
Cyba	1.25048	1.57668
Tes	0.952083	0.949254
Cd37	0.841552	1.02678
Ddx60	1.99427	2.39477
H2-K1	0.92486	1.17558
Kif23	0.850857	0.825923
Npl	0.961542	1.33601
Stat1	1.10533	1.43088
Slamf9	1.78602	1.91076
Neurl3	1.19947	1.51561
Layn	0.817998	1.1054
Slfn9	1.83818	2.43864
Naip2	1.36008	1.63278
Adamtsl3	0.675845	0.496372
Gcnt1	0.888941	0.879594
Pstpip1	0.882563	0.69535
Tgfb1	0.909863	1.30186
Tlr2	1.92587	2.21557
Irgm2	1.18065	1.56842
Btk	1.18868	1.7664
Cdc20	1.2762	1.73806
Gfap	1.56996	1.94372
Lpxn	1.31134	1.34424
P2ry6	1.15299	1.36129
Pycard	1.08376	1.48434
Cd48	1.51416	1.60617
Dhx58	1.4643	1.73787
Slamf8	2.26132	1.87932
Plcg2	0.878589	1.06787
Cyth4	0.750159	0.935162
Prcp	0.467131	0.528789
Cdt1	0.93614	0.943788
Pilra	1.55636	1.49188
Pik3cg	0.790326	0.878255
Hck	1.28412	1.61293
Inpp5d	0.733776	0.945388
Casp1	0.854496	1.20585
Fcgr4	2.48918	3.14937
Iigp1	2.04647	2.65822
Ftl1	0.574684	0.754242
H2-Aa	1.09218	1.16094
Piezo1	0.694258	0.883537
Pld4	0.865189	1.00657
Tubb2b	0.467419	0.666799
Renbp	0.94937	0.983447
Tln1	0.428893	0.477255
Ppm1j	1.06851	0.899679
Sp110	1.51175	1.76217
Rigi	1.35427	1.75251
Plxnb2	0.377816	0.299501
Psmb8	1.54348	1.96255
Tcirg1	0.581465	0.714071
Dab2	0.730853	1.10944
Ncf2	0.853702	1.08246
Aqp4	0.50637	0.690382
Asf1b	1.45936	1.74778
Sgo1	1.8271	2.19009
Ifi211	3.30743	3.90655
Vcam1	0.469659	0.435818
Palld	0.503228	0.421515
Gm42047	1.25523	1.94062
Gm49342	0.720609	0.783326
Brip1os	0.485035	0.531649
Rab32	1.2982	1.503
C5ar1	1.9216	2.1827
Ctsh	0.851448	1.24468
Mmp3	3.70629	8.44397
Pon3	0.843704	1.16496
Fgfr4	1.88706	1.9455
F11r	0.499884	0.848092
Gm43302	1.50263	2.22775
Siglecf	1.28616	1.38153
Trim47	0.920378	1.19116
Emp3	1.1211	1.62668
Tnfrsf1b	0.817467	1.00746
Spi1	1.11155	1.55726
Dok1	0.899331	0.862437
Ccl7	2.96182	2.30124
Hk2	0.760276	0.947166
Kif14	1.30081	1.97885
Ccl6	1.15528	1.40666
Lap3	0.362854	0.483347
B3gnt5	1.0482	1.12835
Tm4sf1	0.969502	1.43983
Psd4	0.880588	0.969948
Mtmr11	0.671355	0.73967
Ecscr	1.02477	1.46607
Fignl1	1.13507	1.43129
Arhgap45	0.648245	0.722235
Hacd4	1.03226	1.04187
Axl	0.389878	0.410328
Iqgap1	0.38701	0.568902
H2-Q7	1.97708	1.64966
P2ry2	1.37949	1.6175
Gm12250	2.14983	1.95634
Kif4	0.854662	1.20194
BC035044	1.10446	0.940135
Plod1	0.418252	0.590994
Ifi207	2.52795	3.44223
Gbp5	1.11151	1.80461
Oas1b	1.78704	2.43535
Plaur	1.33418	2.06672
Parp9	1.21947	1.79226
Slco2b1	0.506487	0.580222
Irf5	0.937005	0.857084
Siglec1	2.60512	3.07126
Abi3	0.80357	1.03218
Prdx6	0.410725	0.514578
Rpl12	0.401208	0.396221
Sh3pxd2b	0.429292	0.444332
Ctss	0.632701	0.89428
Arhgdib	0.835277	1.18226
Slc43a3	1.29332	1.17871
Tpm4	0.541312	0.908699
Kif15	1.31992	1.76257
