# Supplementary material for: Lack of cortistatin drives neuroimmune and vascular dysfunction in brain ischemia
Source: J Biomed Sci. 2026 Jun 20;33:65. doi: 10.1186/s12929-026-01271-w (PMC13282875; doi:10.1186/s12929-026-01271-w)
Supplement: Supplementary file 12 — Supplementary Material 12 [file 12929_2026_1271_MOESM12_ESM.xlsx]

## Sheet: sheet1
Dopaminergic	GabaSSTReln	GabaVIPReln	GabaPV	DentateGranule	Spiny	Ependymal	Oligo 2	Astrocytes 2	Microglia_activated	Microglia_deactivated
Slc6a3	Gp5	Col14a1	Ahr	Dsg2	Dmkn	Acvr2b	Anln	Aass	Asxl1	Abcc3
	Grpr	Htr3a	Cox6a2	Dsp	Foxo1	Arid1a	Aspa	Acaa2	Atp7a	Adrb1
	Kcnmb2	Npas1	Prss23	Iigp1	Foxp1	Aspm	D16Ertd472e	Acsl6	B4galt1	Adrb2
	Postn	Vip	Ahr	Npy5r	Gpr88	Aurka	Elovl7	Add3	Bach1	Aif1
	Ramp3	Wnt5a	Cox6a2	Ogn	Ido1	Ccnb2	Fa2h	Adgrg1	Birc3	Ang
			Prss23	Phf20l1	Npas2	Ccr6	Gamt	Adhfe1	Casp4	Anxa1
				Sema5a	Pde10a	Cd1d1	Gjb1	Adora2b	Ccl12	Arap3
				Tdo2	Pde1b	Cdc20	Gltp	AI464131	Ccl2	Arhgap17
					Pde7b	Cdca7	Hapln2	Aldh6a1	Ccl9	Arhgap4
					Rarb	Cdk1	Lpar1	Amot	Ccr5	Arhgap9
					Rin1	Cdt1	Mag	Antxr1	Cd164	Arhgdib
						Cenpe	Mog	Aox1	Cd86	Batf3
						Cenpf	Nkx6-2	Appl2	Cebpb	Bco2
						Cep55	Olig2	Axl	Cep152	Btk
						Dbf4	Pdlim2	Bcan	Chst7	Calhm2
						Dlx2	Plekhh1	Btbd17	Csf2rb2	Camp
						Dna2	Pllp	Cbs	Ctla2b	Capn3
						Ect2	S1pr5	Ccn1	Cxcl10	Cd177
						Ezh2	Slain1	Cd38	Cxcl16	Cd300a
						Igfbpl1	Slc44a1	Clu	Cxcl2	Cd33
						Iqgap1	Sox10	Col4a5	Eif4ebp1	Cd48
						Isg20	Tmem98	Cpq	Fcer1g	Cd79b
						Kif2c	Tspan2	Crot	Fcgr2b	Cebpa
						Mcm7		Cspg5	Frrs1	Clcf1
						Mis18bp1		Cth	Gas5	Clec4a2
						Mki67		Cyp2j6	Gbp7	Clec7a
						Nasp		Cyp4f14	Glipr1	Cmtm7
						Ncaph		Cyp4f15	Gpr84	Csf3r
						Nusap1		Dennd4c	Hck	Ctc1
						Rad54l		Dtna	Hfe	Dhrs3
						Rnd3		Ednrb	Hlx	Dock8
						Rrm2		Egfr	Ier3	Dok1
						Shcbp1		Elovl5	Ifi30	Edem1
						Smc4		Entpd2	Ifi35	Elf1
						Sox11		Ephx2	Ifih1	Elk3
						Sox4		Fads2	Il17ra	Ets1
						Sp1		Farp1	Il1a	Fam111a
						Tmem131l		Fermt2	Il4ra	Fgd2
						Top2a		Fgd6	Il6	Fli1
						Ube2c		Fgfrl1	Irf9	Fmnl3
						Uhrf1		Fjx1	Jmjd1c	Gimap6
						Vgll4		Fkbp10	Lcp2	Gna15
						Zcchc14		Fmo1	Maff	H2-Aa
						Zfp704		Fzd2	Map3k8	H2-DMa
						Zwilch		Fzd4	Mlph	Hhex
								Gabrg1	Mlxip	Hpgds
								Gpam	Ms4a6b	Hvcn1
								Gpld1	Ms4a6c	Ifitm6
								Hacd2	Ms4a6d	Il10ra
								Igfbp2	Myd88	Il10rb
								Il18	Ncf1	Inpp5d
								Itga7	Ncf2	Klk8
								Lamb2	Ncf4	Lair1
								Lhx2	Nfkbia	Lcn2
								Lmcd1	Nfkbie	Lgmn
								Lpp	P2ry6	Lpxn
								Lrp4	Parp10	Lrba
								Msmo1	Parp14	Lrmp
								Naaa	Parp9	Lrrk1
								Nat8f4	Per1	Ltf
								Nrarp	Plk3	Lyl1
								Oaf	Pmaip1	Man2b1
								Oplah	Ptbp1	Mfng
								Papss2	Rab20	Mylip
								Pdgfc	Rab3il1	Myo1g
								Pdgfrb	Rbm26	Naalad2
								Pdk4	Rela	Naglu
								Pdzph1	Relb	Nfatc1
								Phka1	Rhoh	Nrip1
								Phkg1	Ripk1	Parvg
								Ppara	Runx1	Pik3cg
								Prdx6	Samsn1	Pld1
								Prelp	Serpine1	Pld4
								Prodh	Sertad1	Psmb9
								Ptpn13	Sh2b2	Ptpn18
								Pygb	Slc15a3	Ptpn6
								Pygm	Slc39a8	Rasa4
								Rftn2	Smagp	Rbl1
								Rlbp1	Snx18	Rcbtb2
								Rnft1	Spint1	Rnf135
								Rorb	Syk	Sesn1
								Sash1	Tap1	Slamf9
								Serhl	Tgm2	Slc15a4
								Serpinh1	Tlr2	Slc25a45
								Slc12a4	Tlr6	Slc2a5
								Slc38a3	Tlr7	Slc37a2
								Slc41a1	Tmed5	Slc40a1
								Smpd2	Tmem173	Snx5
								Sorcs2	Tnf	Srpk3
								Sox21	Tpp2	Tcirg1
								Srebf1	Traf5	Tec
								Suclg2	Trim30a	Tgfbi
								Tfcp2l1	Tsc22d3	Tgif1
								Tnfrsf19	Tubb6	Themis2
								Trps1	Vasp	Tifa
								Vcam1	Vav1	Tlr4
								Vcl		Tmcc3
										Tmem140
										Tnfrsf1b
										Trem2
										Trim47
										Uba7
										Unc93b1
										Vrk2

## Sheet: sheet2
Endothelial cells	Microglia	Astrocytes 1	Ependymocytes	Smooth muscle cells	Monocyte-derived cells	central nervous system (CNS)-associated macrophages	Oligodendrocytes 1	Pericytes	Neutrophils	Fibroblasts	Lymphocytes	Choroid plexus capillary endothelial cells	Neural progenitor cells
Foxq1	P2ry12	Ntm	Cox8b	Tagln	Arg1	Lyve1	Kcna1	Ccl11	Retnlg	Scgb1c1	Xcl1	Plvap	Npy
Abcb1a	Gpr34	Cldn10	Sostdc1	Pln	Chil3	Mrc1	Plp1	Il11	Gm5483	Inmt	Gzmb	Plpp1	Fabp7
Slco1a4	Siglech	Btbd17	Calml4	Map3k7cl	Sirpb1c	Ms4a7	Mog	Kcnj8	Il1f9	Lum	Gzma	Igfbp3	Ptn
Gm694	Hexb	Aldoc	Ttr	Acta2	Plac8	Pf4	Ermn	Ccl19	S100a9	Dcn	Cd3g	Rgcc	Apod
Itm2a	Tmem119	Nkain4	Folr1	Lmod1	Ly6c2	F13a1	Opalin	Atp13a5	Mmp9	Coch	Nkg7	Rbp7	Ccnd2
Sox17	Olfml3	Mmd2	Kcnj13	Cnn1	Ccr2	Saa3	Cldn11	Art3	Wfdc21	Col1a1	Cd3d	Nrp1	Ncam1
Cldn5	Gpr84	Scg3	1500015O10Rik	Myh11	Ms4a4c	Gpx3	Stmn4	Vtn	S100a8	Wfdc18	Ptprcap	Cd24a	Sox11
Degs2	Crybb1	Acsbg1	Pcp4	Tpm2	AA467197	Mgl2	Nkx6-2	P2ry14	Hba-a1	Slc6a13	Ly6d	Cd300lg	Nnat
Scgb3a1	Lag3	Aqp4	Hemk1	Myl9	S100a4	Apoe	Tmem151a	Higd1b	Hbb-bt	Efemp1	Ms4a4b	Gpihbp1	Tubb3
Sdpr	Ly86	Timp4	Enpp2	Aspn	Thbs1	Ccl7	Hapln2	Meg3	Hba-a2	Islr	Ccl5	Thrsp	Gsn
Ocln	Selplg	Gpr37l1	Ppp1r1b	Des	Clec4e	Maf	Mag	Il34	Mmp8	Nov	Klrk1	Slc43a3	Frzb
Tmem252	Lpcat2	Gjb6	Spint2	Mylk	Ccl6	Clec4n	Gjb1	Slc6a20a	Hbb-bs	Col1a2	Ltb	Plpp3	Stmn1
Vwa1	Cx3cr1	Fabp7	Rdh5	Sncg	Lyz2	Lyz2	Aspa	Cox4i2	Cxcr2	Igfbp5	Klrd1	Emcn	Rtn1
Flt1	Trem2	Agt	Chchd10	Mustn1	Mcemp1	Stab1	Pex5l	Sod3	Ltf	Serpinf1	Gimap4	Fam167b	Hmgn2
Ly6c1	Ccl4	Hes5	Igfbp2	Crispld2	Clec4n	Ms4a6c	Sez6l2	Ndufa4l2	G0s2	Igfbp6	37135	Prss23	Igfbpl1
Emcn	Ptgs1	Cxcl14	Slc22a17	Gm13861	Cfp	Ms4a6b	Mobp	Pdgfrb	Ngp	Mgp	Hcst	Timp3	Meg3
Kank3	Lpl	Cspg5	Rbp1	Rgs4	Clec4d	Lst1	Klk6	Rgs5	Hdc	Serping1	AW112010	Ramp3	Lmo4
Adgrl4	Syngr1	Ntsr2	Fxyd1	Filip1l	Napsa	Dab2	Tmeff2	Gper1	Camp	Pcolce	H2-Q7	Plscr2	Hist1h2ap
Cxcl12	Fcrls	F3	Pcolce	Crip1	Hp	Ifi27l2a	Epb41l3	Lhfp	Slpi	Gsn	Dusp2	Cd200	Pfn2
Paqr5	Lair1	Pantr1	Mcee	Cald1	Camp	Adgre1	Tnfaip6	Fstl1	Fpr1	Apod	H2-DMb2	AW112010	Gpm6b
Ctla2a	Ccl3	Lcat	Gpx8	Gm13889	Slfn1	Fcgr2b	Olig1	Slc19a1	Il1r2	Slc6a20a	Rac2	Mfap2	Apoe
Abcg2	Csf1r	Lsamp	Mdh1	Perp	Cxcl3	H2-Eb1	Gpr37	Nbl1	Ifitm6	Nupr1	Hist1h2ap	Plscr1	Meis2
Ly6a	Ccl12	Gria2	Ldhb	Gja4	Ngp	Hmox1	Cnp	Ifitm1	Trem1	Vtn	Lsp1	Clec14a	Mdk
Pecam1	Rgs10	Mlc1	Ifi27	Map1b	Ifitm6	Ms4a6d	Mbp	Ednrb	Wfdc17	Bgn	Cd52	Col13a1	S100b
Egfl7	C1qc	Scrg1	Atp5g1	Tpm1	Tgfbi	Fpr1	Tubb3	Rgs4	Cxcl3	Il34	Hmgb2	Iigp1	Dlx2
Ramp2	C1qb	Ptprz1	Atp1b1	Ndufa4l2	S100a6	Tgfbi	Aplp1	Bgn	Il1b	Timp1	S100a10	Esm1	Plp1
Ptprb	Lgmn	Dclk1	Mt3	Flna	Plbd1	Ccr1	Tubb4a	Timp1	Hp	Slc7a11	Ly6c2	Car8	Tubb2b
Pglyrp1	Mafb	Slc1a2	Ndufa1	Gper1	Slpi	Cd74	Ptgds	Gm13889	Cxcl2	Igfbp4	S100a4	Gngt2	Matn4
Mpzl1	C1qa	Ttyh1	Dbi	Rgs5	Il1b	Gmfg	Mapt	Cald1	Mxd1	Fstl1	Gmfg	Igfbp7	Tuba1a
Slc2a1	Ctss	Bcan	Ndufa11	Serping1	Cxcl2	Snx2	Tspan2	Rarres2	Chil1	Slc38a2	Lgals1	Tm4sf1	Fxyd6
Adgrf5	C3ar1	Slc1a3	Usmg5	Bgn	Osm	Cfp	Il33	Gja4	Anxa1	Nbl1	Coro1a	Meox1	Stmn2
Lsr	Bin2	Gm3764	Pebp1	Nbl1	Lgals3	Ptpn18	Phactr3	Slc6a13	Clec4e	F3	Ptpn18	Mgll	6330403K07Rik
Sgms1	Vsir	Gpm6a	Ndufv3	Csrp1	Trem1	Lgals1	Kctd13	Gm13861	Mcemp1	Igfbp2	Cd74	Ifitm2	Fxyd1
Wfdc1	Rgs1	Htra1	2010107E04Rik	Fstl1	Ccr1	Marcksl1	Dbndd2	Sdc2	Slfn1	Ptgds	Limd2	Jam3	Brinp3
Slc22a8	Abi3	Tspan7	Cox7b	Lhfp	S100a10	H2-Aa	Etv1	Gpx8	Ltb	Rbp1	Arhgdib	Mmrn2	Sox4
Slc7a5	Irf8	Gfap	Uqcr10	Cox4i2	Cd52	H2-Ab1	Fez1	Phlda1	Clec4d	Cp	Ccr2	Tgtp2	Scrg1
Car4	Cd14	Plpp3	Hist1h2bc	Higd1b	Wfdc17	Ctsc	Gpd1	Dcn	Ifitm1	Itih5	H2-Eb1	Gimap4	Slc4a4
Slc9a3r2	Sirpa	Fbxo2	Rarres2	Errfi1	Lsp1	Pla2g7	Pcdh9	Ptn	Lcn2	Ccl19	H2-Aa	Mfge8	Qpct
Esam	Aif1	Kcnk1	Fam213a	Ppp1r14a	Bcl2a1d	Ccl9	Tmod2	Lum	Msrb1	Ptn	S100a6	Lmcd1	Marcksl1
Acvrl1	Cd68	Ntrk2	Arl6ip1	Pdgfa	Ltf	Cited2	Trf	Serping1	Cd24a	Lmo4	Ccnd2	Tgtp1	Dlx1
Spock2	Fcgr3	Tubb2b	Cox6c	Sdc2	Anxa1	Fcer1g	Gpm6b	Perp	Ccrl2	Plpp3	Cd209a	Exoc3l2	Sp9
Ablim1	Rgs2	Slc6a1	Gpx4	Il34	Ms4a6c	Ccl2	Cmtm5	G0s2	Ccr1	Gpx8	Tmsb10	Mndal	Dbi
Cd200	Ctsd	Gja1	Hint2	Pdgfrb	Msrb1	Wfdc17	Cryab	Aspn	Slc7a11	Tmeff2	Napsa	Tspan15	Cmtm5
Gimap6	Cst3	Acsl3	Cox8a	Mob2	Pim1	Pid1	Cpox	Col1a2	S100a11	Lhfp	H2-Ab1	Igtp	Mgst1
Id1	Marcks	Slc7a10	Ndufa4	Actn1	Ifi27l2a	Ccl6	Tppp3	Atp1a2	Rac2	Cd302	Hn1	Gm12216	Map1b
Tsc22d1	Abhd12	Atp1b2	Ndufc1	Ppp1r12a	Ccl9	Aif1	Qdpr	38231	Gmfg	Lrp1	Lcp1	Col4a1	Nrxn3
Eng	Laptm5	Clu	Uqcr11	Dstn	Lst1	Ednrb	Shisa4	Col1a1	S100a6	Perp	Shisa5	Ces2e	Tmod2
Igf1r	Ltc4s	Thrsp	Slc6a20a	Ptrf	Gsr	C1qa	38231	Cp	Il1rn	Atp1a2	Rps27	Ifi203	Tiam2
Bsg	C5ar1	Hepacam	Atp5g3	Ptp4a3	Pid1	Clec4d	Syt11	Adap2os	Hcst	Phlda1	Rpsa	Tnfaip2	Hsph1
Cd34	Unc93b1	Gstm5	Kcnk1	Slc19a1	Emp3	Hcst	Desi1	Eva1b	Lrg1	Gjb6	Rps15a	Lrg1	Gm17750
